# Supplementary material for: 6′-Methyl-1′,2′,3′,4′-tetra­hydro­spiro­cyclo­hexane-2′-quinazolin-4′-one
Source: Acta Crystallogr Sect E Struct Rep Online. 2009 Apr 22;65(Pt 5):o1097. doi: 10.1107/S1600536809014111 (PMC2977775; doi:10.1107/S1600536809014111)
Supplement: Supplementary file 2 [file e-65-o1097-Isup2.hkl]

# 
# h,k,l, Fc-squared, Fo-squared, sigma(Fo-squared) and status flag 
# 
data_I
_shelx_title ' r081113c in P2(1)/n' 
_shelx_refln_list_code          4 
_shelx_F_calc_maximum       71.88 
_exptl_crystal_F_000       496.00 
_reflns_d_resolution_high  0.7600 
 
loop_ 
 _symmetry_equiv_pos_as_xyz 
 'x, y, z' 
 '-x+1/2, y+1/2, -z+1/2' 
 '-x, -y, -z' 
 'x-1/2, -y-1/2, z-1/2' 
 
_cell_length_a     9.4077 
_cell_length_b    11.8533 
_cell_length_c    11.0667 
_cell_angle_alpha  90.000 
_cell_angle_beta  106.437 
_cell_angle_gamma  90.000 
 
_shelx_F_squared_multiplier     1.000 
 
loop_ 
 _refln_index_h 
 _refln_index_k 
 _refln_index_l 
 _refln_F_squared_calc 
 _refln_F_squared_meas 
 _refln_F_squared_sigma 
 _refln_observed_status 
   4   0   0        5.68        3.50      1.11 o 
   6   0   0        1.06        4.46      1.01 o 
   8   0   0      294.38      288.33      7.74 o 
  10   0   0      672.48      701.36     38.78 o 
   1   1   0       41.42       51.84      0.75 o 
   2   1   0     3070.18     2776.67     39.68 o 
   3   1   0      204.34      190.17      1.38 o 
   4   1   0     1174.74     1193.84      8.31 o 
   5   1   0      101.77      103.14      1.91 o 
   6   1   0      174.67      182.02      2.79 o 
   7   1   0     1308.06     1317.71     12.47 o 
   8   1   0       95.53       92.04      2.26 o 
   9   1   0       19.69       18.90      1.52 o 
  10   1   0      162.12      169.07      4.13 o 
  11   1   0       26.79       21.80      3.37 o 
   0   2   0     1034.99      951.10      7.43 o 
   1   2   0     1769.30     1558.31     10.79 o 
   3   2   0     1619.50     1609.64     13.00 o 
   4   2   0       51.31       68.04      0.98 o 
   5   2   0        2.87        6.59      0.78 o 
   6   2   0      414.46      424.29      5.18 o 
   7   2   0      416.61      426.17      5.00 o 
   8   2   0       47.72       53.44      1.94 o 
   9   2   0      143.09      147.18      4.30 o 
  10   2   0       38.36       38.24      2.48 o 
  11   2   0        0.63        1.01      1.21 o 
   1   3   0     4887.75     4326.38     73.38 o 
   2   3   0     2572.08     2359.38     10.98 o 
   3   3   0     1879.64     1789.26     11.29 o 
   4   3   0      216.83      245.26      3.13 o 
   5   3   0       92.55      114.42      1.81 o 
   6   3   0       38.07       27.08      0.93 o 
   7   3   0      251.48      236.21      4.35 o 
   8   3   0      706.98      741.00     14.12 o 
   9   3   0      194.97      190.76      4.99 o 
  10   3   0      176.39      183.16      4.96 o 
  11   3   0        2.50        1.94      1.85 o 
   0   4   0      348.59      366.40      5.05 o 
   1   4   0      223.54      219.23      2.51 o 
   2   4   0      791.63      813.17      7.66 o 
   3   4   0       60.63       56.11      0.82 o 
   4   4   0      529.72      581.43      4.80 o 
   5   4   0       60.78       69.82      1.50 o 
   6   4   0        4.96        8.79      0.57 o 
   7   4   0      361.32      357.62      7.63 o 
   8   4   0      335.43      342.31      6.73 o 
   9   4   0        8.20        8.85      2.71 o 
  10   4   0        3.25        2.84      1.71 o 
  11   4   0       15.94       11.66      4.30 o 
   1   5   0      273.97      269.93      2.55 o 
   2   5   0      165.55      177.53      1.57 o 
   3   5   0      506.97      534.38      6.06 o 
   4   5   0      509.22      534.95      5.47 o 
   5   5   0      706.58      758.05      9.99 o 
   6   5   0        0.51        1.30      1.05 o 
   7   5   0     1094.88     1160.96     30.63 o 
   8   5   0      397.85      411.70      9.67 o 
   9   5   0       24.23       27.08      2.28 o 
  10   5   0       90.89       90.47      3.25 o 
  11   5   0        2.08        2.26      1.88 o 
   0   6   0      975.30      844.65     12.42 o 
   1   6   0      317.79      336.03      2.89 o 
   2   6   0      671.96      668.63      4.50 o 
   3   6   0        7.29        8.66      0.60 o 
   4   6   0       14.15        4.93      1.07 o 
   5   6   0      504.97      511.64     10.16 o 
   6   6   0      404.03      389.03      5.32 o 
   7   6   0      360.33      349.10      6.19 o 
   8   6   0       31.46       24.66      2.64 o 
   9   6   0      189.26      191.55      4.69 o 
  10   6   0       92.81       95.10      3.61 o 
   1   7   0        4.63        3.34      0.54 o 
   2   7   0        1.20        1.04      0.28 o 
   3   7   0      285.92      273.42      2.65 o 
   4   7   0      117.46      107.82      1.54 o 
   5   7   0     4139.39     4027.97     24.36 o 
   6   7   0       13.31       13.35      3.64 o 
   7   7   0      211.62      213.69      4.76 o 
   8   7   0       10.39        6.87      2.07 o 
   9   7   0       46.16       44.94      2.39 o 
  10   7   0      112.05      125.62      5.50 o 
   0   8   0        4.44        3.75      1.75 o 
   1   8   0       79.16       58.66      2.04 o 
   2   8   0      190.59      196.45      2.85 o 
   3   8   0      786.69      790.61     11.04 o 
   4   8   0      757.96      741.99     10.11 o 
   5   8   0       10.49        9.89      1.10 o 
   6   8   0      400.86      395.93      7.38 o 
   7   8   0      248.06      242.99      5.66 o 
   8   8   0       45.43       45.26      2.52 o 
   9   8   0      115.95      112.66      3.83 o 
  10   8   0        0.81        0.57      1.11 o 
   1   9   0      678.76      678.73     16.60 o 
   2   9   0      460.29      454.26      5.24 o 
   3   9   0     1079.80     1010.58      7.85 o 
   4   9   0      451.08      465.15      7.32 o 
   5   9   0       30.51       34.02      1.56 o 
   6   9   0      159.17      158.28      4.31 o 
   7   9   0      242.82      242.73      6.03 o 
   8   9   0       14.14        9.12      3.39 o 
   9   9   0        1.58        1.71      1.74 o 
   0  10   0      144.61      130.67      4.65 o 
   1  10   0        1.09        2.10      1.50 o 
   2  10   0      139.10      136.06      1.73 o 
   3  10   0      276.66      282.10      4.58 o 
   4  10   0      229.12      215.97      4.12 o 
   5  10   0        1.63        1.82      1.39 o 
   6  10   0      159.51      160.93      6.15 o 
   7  10   0       39.68       41.47      2.74 o 
   8  10   0       74.12       80.91      3.58 o 
   9  10   0       14.59        8.10      4.70 o 
   1  11   0       33.26       29.24      2.52 o 
   2  11   0      264.45      262.95      5.80 o 
   3  11   0       21.23       24.05      2.40 o 
   4  11   0       49.83       50.57      2.88 o 
   5  11   0      111.15      106.77      4.34 o 
   6  11   0        3.24        1.16      1.30 o 
   7  11   0      169.36      174.21      7.31 o 
   8  11   0        7.93        3.95      5.24 o 
   0  12   0      622.03      597.88     18.53 o 
   1  12   0       60.78       60.72      2.70 o 
   2  12   0      228.91      226.23      5.95 o 
   3  12   0       62.70       59.28      2.78 o 
   4  12   0       22.53       19.91      8.08 o 
   5  12   0      202.55      201.77      8.00 o 
   6  12   0      295.24      288.53      9.76 o 
   7  12   0       22.08       14.99     10.19 o 
   1  13   0       39.29       34.91      2.91 o 
   2  13   0       59.98       57.28      3.54 o 
   3  13   0       99.93       96.24      5.21 o 
   4  13   0        0.78        1.90      1.59 o 
   5  13   0       15.17       11.02      4.42 o 
   6  13   0        2.63        1.19      2.23 o 
   0  14   0      172.53      185.19      7.30 o 
   1  14   0        4.73        4.17      2.14 o 
   2  14   0        2.92        3.15      1.55 o 
   3  14   0        8.41        9.41      3.96 o 
   4  14   0       78.95       78.39      4.23 o 
   5  14   0        6.77        4.36      2.39 o 
   1  15   0       10.05        5.22      3.62 o 
   2  15   0      111.62      106.07      5.33 o 
   3  15   0        2.15        3.18      1.89 o 
 -11   0   1     1264.58     1317.48     31.38 o 
  -9   0   1       27.55       27.70      2.20 o 
  -7   0   1      117.68      128.42      3.65 o 
  -5   0   1      341.89      367.88      4.12 o 
  -3   0   1      529.29      521.35      3.94 o 
  -1   0   1      805.97      724.50      6.62 o 
   1   0   1      318.19      281.17      4.20 o 
   3   0   1      337.59      323.64      5.63 o 
   5   0   1      535.28      535.10     14.93 o 
   7   0   1        4.67        4.42      1.64 o 
   9   0   1     1166.40     1200.26     38.97 o 
  11   0   1        0.00        1.85      1.84 o 
 -12   1   1        0.05        1.31      1.53 o 
 -11   1   1       80.18       74.36      4.23 o 
 -10   1   1      136.40      144.81      3.83 o 
  -9   1   1       12.02       11.45      3.05 o 
  -8   1   1      488.57      498.19      8.46 o 
  -7   1   1        0.12        0.27      0.47 o 
  -6   1   1       25.23       21.90      1.04 o 
  -5   1   1      141.33      154.30      2.21 o 
  -4   1   1      109.97      122.28      1.57 o 
  -3   1   1      345.98      347.92      4.51 o 
   0   1   1     1409.94     1259.65     19.71 o 
   3   1   1      897.86      847.43      6.50 o 
   4   1   1      251.95      250.55      2.39 o 
   5   1   1     1725.04     1824.21     19.87 o 
   6   1   1     1203.05     1253.18     13.61 o 
   7   1   1      141.37      144.31      2.29 o 
   8   1   1      506.11      520.31      6.76 o 
   9   1   1       12.36       12.13      3.26 o 
  10   1   1        1.79        1.97      1.59 o 
  11   1   1       42.34       38.01      3.03 o 
 -11   2   1      148.16      151.67      7.09 o 
 -10   2   1        8.75        8.06      2.48 o 
  -9   2   1      570.08      591.80     11.88 o 
  -8   2   1      315.97      302.79      4.00 o 
  -7   2   1        4.37        2.94      0.81 o 
  -6   2   1      162.63      165.68      3.79 o 
  -5   2   1     1208.42     1167.95     15.36 o 
  -4   2   1        8.05        4.19      0.50 o 
  -3   2   1      800.96      755.24      5.16 o 
   0   2   1     1997.43     1783.59     16.35 o 
   1   2   1     1491.56     1404.60      9.85 o 
   2   2   1       36.98       35.48      0.74 o 
   3   2   1      190.98      171.60      1.96 o 
   4   2   1      151.70      205.53      2.02 o 
   5   2   1       79.93       87.00      1.33 o 
   6   2   1      146.98      132.31      1.78 o 
   7   2   1      510.83      524.11      7.14 o 
   8   2   1       24.43       24.62      1.26 o 
   9   2   1       56.23       55.28      2.23 o 
  10   2   1      280.09      281.68      7.77 o 
  11   2   1       81.52       77.85      4.07 o 
 -11   3   1        0.07        0.59      1.14 o 
 -10   3   1      242.42      244.62      5.67 o 
  -9   3   1       78.84       86.27      3.02 o 
  -8   3   1      156.08      151.96      3.24 o 
  -7   3   1       27.32       29.53      0.99 o 
  -6   3   1       60.56       57.54      2.18 o 
  -5   3   1      661.52      712.95      7.67 o 
  -4   3   1     3710.86     3625.66     48.95 o 
  -3   3   1     5166.49     4708.77     42.18 o 
  -2   3   1     4259.86     3984.90     61.47 o 
  -1   3   1        9.89       10.48      0.41 o 
   0   3   1      754.78      744.96      7.48 o 
   1   3   1      185.40      142.07      1.56 o 
   2   3   1      155.81      149.84      1.35 o 
   3   3   1      380.99      383.73      3.01 o 
   4   3   1      395.87      442.73      6.58 o 
   5   3   1      459.82      503.13      7.02 o 
   6   3   1      222.38      254.10      5.12 o 
   7   3   1       14.41       14.46      0.78 o 
   8   3   1      135.65      133.71      3.33 o 
   9   3   1       19.06       17.10      2.52 o 
  10   3   1      157.34      157.00      4.54 o 
  11   3   1       42.18       42.10      3.05 o 
 -11   4   1       13.96       13.55      5.98 o 
 -10   4   1      370.53      394.34      8.67 o 
  -9   4   1      504.01      537.30     10.83 o 
  -8   4   1       47.30       41.28      1.74 o 
  -7   4   1      747.16      720.38      7.60 o 
  -6   4   1      143.99      151.28      3.83 o 
  -5   4   1      438.93      438.19      4.91 o 
  -4   4   1      182.68      213.69      2.08 o 
  -3   4   1     4124.71     3979.37     35.12 o 
  -2   4   1      192.19      183.91      1.74 o 
  -1   4   1      173.84      173.89      1.22 o 
   0   4   1      989.51     1033.04     11.47 o 
   1   4   1       11.59       10.69      0.35 o 
   2   4   1      334.76      379.11      2.50 o 
   3   4   1      231.96      293.21      4.49 o 
   4   4   1       62.80       60.78      2.49 o 
   5   4   1       49.03       31.89      1.33 o 
   6   4   1        0.92        2.04      1.10 o 
   7   4   1       59.85       62.61      2.57 o 
   8   4   1      128.19      135.68      4.06 o 
   9   4   1       96.51       99.75      3.40 o 
  10   4   1       53.14       51.29      2.64 o 
  11   4   1        0.06        0.96      1.34 o 
 -11   5   1      162.95      168.99      6.20 o 
 -10   5   1        0.08        1.02      1.34 o 
  -9   5   1        7.42        7.27      2.02 o 
  -8   5   1      264.91      245.37      4.91 o 
  -7   5   1      819.35      859.28      7.52 o 
  -6   5   1     1492.35     1509.01     16.91 o 
  -5   5   1       80.83       75.27      1.75 o 
  -4   5   1     1738.92     1734.58     14.96 o 
  -3   5   1       24.26       29.71      0.79 o 
  -2   5   1      228.10      242.78      2.44 o 
  -1   5   1       53.01       68.55      0.90 o 
   0   5   1      898.20      918.91      6.29 o 
   1   5   1       44.22       42.19      0.65 o 
   2   5   1       62.80       66.67      0.89 o 
   3   5   1       57.74       52.91      1.29 o 
   4   5   1      187.98      169.27      3.32 o 
   5   5   1        1.00        1.72      0.96 o 
   6   5   1        9.27        8.78      2.22 o 
   7   5   1       58.83       54.24      2.36 o 
   8   5   1      102.44      119.89      3.83 o 
   9   5   1        5.67        4.50      1.92 o 
  10   5   1       49.38       52.30      2.66 o 
 -11   6   1      115.57      109.55      6.77 o 
 -10   6   1       29.89       32.13      3.13 o 
  -9   6   1        0.56        1.09      1.22 o 
  -8   6   1        2.58        2.76      1.43 o 
  -7   6   1       57.32       48.23      2.01 o 
  -6   6   1      112.00       91.22      1.65 o 
  -5   6   1      311.21      335.49      4.20 o 
  -4   6   1      449.18      447.57      5.49 o 
  -3   6   1      612.56      633.63      8.12 o 
  -2   6   1      367.54      393.98      6.74 o 
  -1   6   1       84.77       80.73      1.13 o 
   0   6   1      901.38      954.22     12.35 o 
   1   6   1        2.83        0.80      0.28 o 
   2   6   1      360.56      351.52      4.36 o 
   3   6   1        7.17        9.37      0.54 o 
   4   6   1       88.14       82.06      1.12 o 
   5   6   1        8.09       13.62      1.89 o 
   6   6   1      816.79      837.27     21.85 o 
   7   6   1      201.62      198.97      4.61 o 
   8   6   1       10.12        8.04      2.93 o 
   9   6   1       82.19       80.59      3.12 o 
  10   6   1       28.77       28.63      2.60 o 
 -10   7   1       15.15        9.81      4.97 o 
  -9   7   1        4.17        2.26      1.25 o 
  -8   7   1       82.87       77.49      2.75 o 
  -7   7   1      132.99      127.62      3.04 o 
  -6   7   1      874.44      848.75      8.00 o 
  -5   7   1      551.34      568.57      4.63 o 
  -4   7   1        3.33        3.32      0.76 o 
  -3   7   1        1.10        2.14      0.54 o 
  -2   7   1       64.40       80.24      1.36 o 
  -1   7   1     1528.34     1536.64     23.53 o 
   0   7   1      740.70      678.94      7.85 o 
   1   7   1      445.03      463.45      6.67 o 
   2   7   1      151.99      141.92      1.80 o 
   3   7   1       40.20       35.06      0.84 o 
   4   7   1      294.29      305.20      3.51 o 
   5   7   1      161.42      155.56      3.48 o 
   6   7   1       13.18       18.13      3.14 o 
   7   7   1      103.89      102.36      3.46 o 
   8   7   1        6.79        6.07      1.90 o 
   9   7   1       36.11       36.12      4.05 o 
  10   7   1       17.95       11.23      4.82 o 
 -10   8   1        0.00        0.70      1.56 o 
  -9   8   1       33.43       26.42      3.97 o 
  -8   8   1      282.25      276.01      5.46 o 
  -7   8   1      647.47      657.40     12.69 o 
  -6   8   1       35.51       34.70      2.05 o 
  -5   8   1      316.47      316.38      4.04 o 
  -4   8   1       35.19       33.52      0.96 o 
  -3   8   1      518.02      524.98      7.29 o 
  -2   8   1        6.51        8.26      0.75 o 
  -1   8   1       24.77       31.12      1.22 o 
   0   8   1      411.02      425.39      8.97 o 
   1   8   1      341.34      367.53      5.49 o 
   2   8   1      683.73      694.43      7.12 o 
   3   8   1     1510.42     1458.13     14.59 o 
   4   8   1      729.27      730.49      8.84 o 
   5   8   1      235.33      227.25      4.39 o 
   6   8   1       28.77       31.76      2.05 o 
   7   8   1      130.53      129.82      3.72 o 
   8   8   1       19.40       22.14      2.52 o 
   9   8   1       44.71       49.27      2.81 o 
  -9   9   1      168.26      167.80      7.07 o 
  -8   9   1       89.23       73.92      2.80 o 
  -7   9   1      100.50       99.32      3.14 o 
  -6   9   1        4.53        4.28      1.34 o 
  -5   9   1       82.42       80.12      1.93 o 
  -4   9   1       64.33       60.62      1.61 o 
  -3   9   1      160.18      162.26      1.77 o 
  -2   9   1       10.29       12.42      0.84 o 
  -1   9   1        0.62        1.23      0.87 o 
   0   9   1       12.90       11.37      3.12 o 
   1   9   1      369.73      372.94      6.93 o 
   2   9   1      362.09      353.16      4.96 o 
   3   9   1     1048.55     1058.14     22.92 o 
   4   9   1      270.36      267.73      3.69 o 
   5   9   1     1162.44     1130.24     15.98 o 
   6   9   1       13.82       15.61      1.83 o 
   7   9   1       13.58       14.31      2.25 o 
   8   9   1       69.56       73.23      2.87 o 
   9   9   1        9.68        9.42      4.62 o 
  -9  10   1      225.35      209.63     10.88 o 
  -8  10   1       38.67       47.32      3.37 o 
  -7  10   1       37.68       34.88      2.15 o 
  -6  10   1      111.39      101.97      3.58 o 
  -5  10   1       55.05       53.68      2.49 o 
  -4  10   1      178.81      177.81      3.69 o 
  -3  10   1       71.80       66.98      1.88 o 
  -2  10   1      213.11      224.24      3.14 o 
  -1  10   1      191.16      189.77      4.18 o 
   0  10   1       48.19       46.75      2.13 o 
   1  10   1     2205.61     2145.15     23.60 o 
   2  10   1      264.03      275.96      3.93 o 
   3  10   1      886.90      891.26     14.79 o 
   4  10   1       44.99       43.20      1.96 o 
   5  10   1      396.46      404.21     10.12 o 
   6  10   1        3.56        3.25      1.75 o 
   7  10   1        0.07        0.49      1.48 o 
   8  10   1        1.21        1.57      1.93 o 
  -8  11   1      225.37      246.53     10.94 o 
  -7  11   1       71.32       73.93      7.05 o 
  -6  11   1       46.49       50.33      3.53 o 
  -5  11   1      174.94      163.08      5.63 o 
  -4  11   1        3.92        4.74      1.76 o 
  -3  11   1        6.60        6.05      1.87 o 
  -2  11   1      203.50      203.02      4.93 o 
  -1  11   1       89.41       85.84      2.96 o 
   0  11   1      381.55      415.21     13.54 o 
   1  11   1      106.19      102.21      2.97 o 
   2  11   1      629.26      600.10     12.45 o 
   3  11   1       13.20       12.29      2.68 o 
   4  11   1        2.38        1.88      1.89 o 
   5  11   1        6.52        6.84      3.52 o 
   6  11   1        2.48        1.42      1.51 o 
   7  11   1       54.82       53.43      3.52 o 
   8  11   1      130.55      138.73      9.64 o 
  -7  12   1       18.43       11.19      5.94 o 
  -6  12   1       24.51       22.87      2.89 o 
  -5  12   1       75.19       79.69      3.93 o 
  -4  12   1        7.04        5.11      2.37 o 
  -3  12   1        0.59        1.69      1.05 o 
  -2  12   1       18.09       21.39      2.61 o 
  -1  12   1      105.46      104.75      3.58 o 
   0  12   1       15.58        9.68      2.50 o 
   1  12   1      197.36      200.14      7.46 o 
   2  12   1        1.49        2.41      1.51 o 
   3  12   1      516.61      482.81     13.79 o 
   4  12   1        0.10        0.89      0.88 o 
   5  12   1       11.73       12.13      5.16 o 
   6  12   1       28.29       24.50      3.18 o 
   7  12   1       26.44       23.06      3.02 o 
  -6  13   1       29.34       21.78     13.63 o 
  -5  13   1      180.31      207.92      7.50 o 
  -4  13   1       34.05       30.95      3.32 o 
  -3  13   1       18.34       17.55      6.33 o 
  -2  13   1      222.70      234.32      6.53 o 
  -1  13   1        0.41        1.05      1.29 o 
   0  13   1      139.29      144.00      4.87 o 
   1  13   1       54.78       55.54      2.76 o 
   2  13   1       52.93       56.33      3.09 o 
   3  13   1        6.98        4.74      2.08 o 
   4  13   1       68.93       69.02      4.47 o 
   5  13   1        2.95        1.60      1.44 o 
   6  13   1        4.21        3.54      1.91 o 
  -5  14   1       39.49       37.74      5.28 o 
  -4  14   1       33.94       41.42      3.38 o 
  -3  14   1       55.78       54.60      4.08 o 
  -2  14   1       21.15       19.41      4.52 o 
  -1  14   1      268.48      260.24      6.80 o 
   0  14   1        0.03        0.65      1.31 o 
   1  14   1        8.28        5.81      1.92 o 
   2  14   1        0.30        1.25      1.41 o 
   3  14   1       85.65       83.50      5.02 o 
   4  14   1       26.97       28.76      3.06 o 
  -3  15   1        3.11        2.47      2.83 o 
  -2  15   1      349.22      359.22     10.52 o 
  -1  15   1       15.64       12.92      5.10 o 
   0  15   1      157.21      170.85      6.01 o 
   1  15   1       29.46       38.69      7.36 o 
   2  15   1       29.94       22.12     10.64 o 
 -12   0   2       85.59       79.09      8.87 o 
 -10   0   2      271.83      285.64      8.30 o 
  -8   0   2        6.66        7.33      2.92 o 
  -6   0   2      190.76      196.07      5.44 o 
  -4   0   2      152.24      158.78      2.31 o 
  -2   0   2      165.40      151.60      3.81 o 
   0   0   2     1481.40     1364.79      9.39 o 
   2   0   2      498.78      476.32     12.50 o 
   4   0   2     1381.63     1446.46     28.02 o 
   6   0   2     2219.65     2258.65     22.08 o 
   8   0   2      147.44      156.60      5.10 o 
  10   0   2       78.89       83.92      5.21 o 
 -12   1   2       88.66       85.81      5.45 o 
 -11   1   2       67.74       65.18      3.34 o 
 -10   1   2       67.37       70.98      2.59 o 
  -9   1   2       81.17       81.84      2.07 o 
  -8   1   2      602.32      611.03      6.31 o 
  -7   1   2       73.47       78.52      1.87 o 
  -6   1   2      429.51      448.03      5.34 o 
  -5   1   2      619.69      624.30      4.93 o 
  -4   1   2       10.71        8.34      0.38 o 
  -3   1   2       83.70       84.36      0.98 o 
  -2   1   2      639.84      568.39      4.51 o 
  -1   1   2      928.11      851.04      8.74 o 
   0   1   2       33.44       19.86      0.47 o 
   1   1   2     2789.18     2488.77     17.71 o 
   2   1   2      311.47      308.10      3.15 o 
   3   1   2     1807.70     1821.53     11.10 o 
   4   1   2      280.68      312.43      2.88 o 
   5   1   2       90.24       91.56      1.80 o 
   6   1   2      164.13      181.49      2.76 o 
   7   1   2       43.17       36.19      1.17 o 
   8   1   2      439.16      456.78      8.49 o 
   9   1   2       61.92       57.24      2.43 o 
  10   1   2       21.64       17.04      6.33 o 
  11   1   2      149.71      157.03      5.71 o 
 -12   2   2      179.77      183.00      9.26 o 
 -11   2   2       19.28       15.49      2.70 o 
 -10   2   2        9.57        9.22      3.07 o 
  -9   2   2      356.08      372.10      6.58 o 
  -8   2   2       67.69       65.82      1.84 o 
  -7   2   2       10.22        9.14      1.19 o 
  -6   2   2      303.90      345.00      4.68 o 
  -5   2   2     1019.57     1000.93     13.38 o 
  -4   2   2     1314.42     1406.15     10.69 o 
  -3   2   2     2627.13     2357.55     21.59 o 
  -2   2   2      135.41      118.66      1.51 o 
  -1   2   2     2284.98     2131.61     22.01 o 
   0   2   2      324.35      329.00      2.94 o 
   1   2   2     2844.44     2748.65     26.42 o 
   2   2   2     1871.21     1810.30     12.11 o 
   3   2   2       33.42       35.98      0.63 o 
   4   2   2     2489.86     2733.21     62.74 o 
   5   2   2        1.45        1.62      0.43 o 
   6   2   2       73.74       85.28      1.52 o 
   7   2   2       13.97       14.21      1.61 o 
   8   2   2      265.25      282.67      5.66 o 
   9   2   2       13.82       11.29      3.91 o 
  10   2   2        3.29        1.95      1.62 o 
  11   2   2       31.67       37.23      2.88 o 
 -12   3   2       71.56       67.37      7.27 o 
 -11   3   2        7.18        7.32      2.70 o 
 -10   3   2       78.85       82.07      2.80 o 
  -9   3   2       15.11       13.51      1.39 o 
  -8   3   2      323.88      309.01      4.14 o 
  -7   3   2       41.58       46.04      1.24 o 
  -6   3   2      335.94      369.60      4.51 o 
  -5   3   2        6.58       11.70      0.69 o 
  -4   3   2      607.73      626.94      4.72 o 
  -3   3   2       17.50       27.27      0.57 o 
  -2   3   2      841.59      830.70      7.71 o 
  -1   3   2        0.09        0.31      0.17 o 
   0   3   2     1092.13     1045.41     10.80 o 
   1   3   2       77.02       76.61      0.95 o 
   2   3   2      188.14      216.96      2.20 o 
   3   3   2      566.86      611.19      5.47 o 
   4   3   2     1094.93     1221.66     13.25 o 
   5   3   2      179.17      203.26      3.78 o 
   6   3   2      192.80      185.30      4.10 o 
   7   3   2       26.35       32.60      1.88 o 
   8   3   2       18.66       15.50      4.48 o 
   9   3   2       10.22        8.27      3.02 o 
  10   3   2       28.22       28.60      3.06 o 
  11   3   2       12.64        7.07      3.13 o 
 -11   4   2       14.66       11.99      4.02 o 
 -10   4   2       58.40       64.18      2.57 o 
  -9   4   2      146.28      146.61      3.94 o 
  -8   4   2       73.82       60.04      1.78 o 
  -7   4   2        2.43        2.58      0.84 o 
  -6   4   2      227.28      198.04      2.08 o 
  -5   4   2       23.41       26.96      0.81 o 
  -4   4   2      466.65      549.51      9.69 o 
  -3   4   2     1358.81     1408.76     17.63 o 
  -2   4   2      816.95      824.09      9.27 o 
  -1   4   2     4122.35     4002.72     64.57 o 
   0   4   2       56.50       69.38      0.75 o 
   1   4   2        7.74        8.70      0.38 o 
   2   4   2      259.60      275.01      2.29 o 
   3   4   2      373.09      392.75      6.37 o 
   4   4   2        4.59        5.98      1.67 o 
   5   4   2        0.28        1.68      0.91 o 
   6   4   2        0.61        4.29      1.82 o 
   7   4   2       15.00       17.37      2.87 o 
   8   4   2       13.25       20.05      2.60 o 
   9   4   2        1.39        1.08      1.44 o 
  10   4   2        3.16        3.88      1.89 o 
 -11   5   2       25.02       25.66      4.10 o 
 -10   5   2        5.47        4.64      2.00 o 
  -9   5   2      105.63       92.24      3.40 o 
  -8   5   2       21.17       26.85      1.53 o 
  -7   5   2       15.13       12.84      0.87 o 
  -6   5   2       18.69       15.00      0.73 o 
  -5   5   2       68.29       76.28      1.41 o 
  -4   5   2     2184.65     2162.73     20.36 o 
  -3   5   2     1243.69     1340.86      7.89 o 
  -2   5   2     1137.49     1232.15     15.07 o 
  -1   5   2     4432.80     4383.92    100.81 o 
   0   5   2      359.19      338.93      3.31 o 
   1   5   2     1238.08     1339.14     15.36 o 
   2   5   2      271.06      305.17      2.54 o 
   3   5   2        3.83        5.51      0.54 o 
   4   5   2      459.01      445.79      7.28 o 
   5   5   2       35.69       45.40      1.83 o 
   6   5   2      206.04      226.17      3.90 o 
   7   5   2        0.40        2.05      0.98 o 
   8   5   2        7.25        6.41      1.86 o 
   9   5   2      170.11      156.20      4.55 o 
  10   5   2        1.18        1.33      1.71 o 
 -11   6   2        0.37        0.87      1.50 o 
 -10   6   2        0.40        1.56      1.01 o 
  -9   6   2      486.22      523.12     10.11 o 
  -8   6   2       73.24       84.57      2.97 o 
  -7   6   2       34.41       30.76      1.24 o 
  -6   6   2      139.82      141.75      2.31 o 
  -5   6   2      234.16      219.25      2.27 o 
  -4   6   2      260.88      265.14      3.82 o 
  -3   6   2      667.72      645.94      8.51 o 
  -2   6   2     1708.30     1720.42     18.38 o 
  -1   6   2      117.45       98.22      1.57 o 
   0   6   2      269.71      277.20      2.40 o 
   1   6   2        3.77        2.74      0.57 o 
   2   6   2       22.79       18.41      0.69 o 
   3   6   2      197.36      210.15      2.65 o 
   4   6   2      114.28      118.41      3.02 o 
   5   6   2      133.98      139.10      2.89 o 
   6   6   2      220.16      208.73      4.01 o 
   7   6   2        1.35        1.75      1.26 o 
   8   6   2       12.21        6.54      2.15 o 
   9   6   2        1.86        1.72      1.44 o 
  10   6   2        0.40        0.34      1.63 o 
 -10   7   2       16.61       15.54      6.62 o 
  -9   7   2      215.29      191.10      6.60 o 
  -8   7   2       52.49       39.26      1.92 o 
  -7   7   2       44.76       47.12      1.91 o 
  -6   7   2      461.97      474.92      4.78 o 
  -5   7   2      262.93      288.35      3.44 o 
  -4   7   2        7.23       13.80      0.79 o 
  -3   7   2      303.61      334.49      2.92 o 
  -2   7   2     1365.71     1391.11     20.51 o 
  -1   7   2      451.32      502.54      5.64 o 
   0   7   2       90.60       91.36      1.89 o 
   1   7   2      421.54      419.64      5.99 o 
   2   7   2      136.79      126.88      1.51 o 
   3   7   2        3.61        4.85      0.90 o 
   4   7   2      152.58      170.42      3.98 o 
   5   7   2       58.36       48.65      2.21 o 
   6   7   2        1.32        1.24      1.29 o 
   7   7   2       90.58       87.81      2.65 o 
   8   7   2       24.83       20.73      3.14 o 
   9   7   2      108.35      122.38      4.28 o 
  10   7   2       24.24       22.81      3.65 o 
 -10   8   2       54.19       54.01      3.50 o 
  -9   8   2       97.95      112.04      3.86 o 
  -8   8   2      159.45      139.87      4.61 o 
  -7   8   2        4.23        2.74      1.21 o 
  -6   8   2       82.39       84.64      1.93 o 
  -5   8   2       73.97       67.78      1.80 o 
  -4   8   2        9.40        7.10      1.00 o 
  -3   8   2       90.23       86.47      1.33 o 
  -2   8   2      115.94      119.80      1.81 o 
  -1   8   2        9.80       15.00      1.00 o 
   0   8   2      499.47      507.96      4.00 o 
   1   8   2      111.09      113.25      1.21 o 
   2   8   2       33.05       37.05      1.19 o 
   3   8   2      316.74      329.91      2.87 o 
   4   8   2      491.31      484.97      4.28 o 
   5   8   2      189.58      182.66      3.81 o 
   6   8   2       74.16       79.62      3.17 o 
   7   8   2        3.17        2.28      1.29 o 
   8   8   2       20.79       22.85      3.54 o 
   9   8   2       75.16       80.86      3.67 o 
 -10   9   2      114.01      116.73      6.63 o 
  -9   9   2       24.05       13.39      5.16 o 
  -8   9   2        0.16        0.88      1.22 o 
  -7   9   2      485.11      440.93      9.30 o 
  -6   9   2       45.10       44.60      1.89 o 
  -5   9   2        1.27        1.44      0.60 o 
  -4   9   2      276.57      286.36      3.34 o 
  -3   9   2       87.01       76.89      1.58 o 
  -2   9   2       56.47       51.85      1.23 o 
  -1   9   2       56.94       55.36      1.20 o 
   0   9   2       30.12       25.51      0.74 o 
   1   9   2       10.32        9.21      0.34 o 
   2   9   2        7.45        5.69      1.30 o 
   3   9   2        1.40        1.49      0.68 o 
   4   9   2       36.76       42.00      1.76 o 
   5   9   2       46.40       46.38      2.40 o 
   6   9   2      135.56      138.75      4.26 o 
   7   9   2      168.47      191.83      5.04 o 
   8   9   2       29.56       34.51      2.65 o 
   9   9   2      195.52      206.21      8.76 o 
  -9  10   2      137.36      152.99      6.21 o 
  -8  10   2      248.05      249.09      9.33 o 
  -7  10   2       23.68       21.13      8.24 o 
  -6  10   2       38.18       34.17      1.91 o 
  -5  10   2      232.78      247.57      6.68 o 
  -4  10   2       11.08       12.55      1.36 o 
  -3  10   2        3.88        3.96      1.32 o 
  -2  10   2        2.57        1.54      0.66 o 
  -1  10   2       49.04       43.62      1.96 o 
   0  10   2       87.50       81.81      2.76 o 
   1  10   2        3.68        3.38      1.12 o 
   2  10   2        2.53        1.03      0.41 o 
   3  10   2      406.95      415.32      6.81 o 
   4  10   2        6.98        6.27      2.20 o 
   5  10   2      119.43      124.82      4.04 o 
   6  10   2        0.03        0.90      0.96 o 
   7  10   2       40.72       38.12      2.92 o 
   8  10   2      265.27      300.61      9.52 o 
  -8  11   2        4.99        5.07      4.31 o 
  -7  11   2       63.00       79.65      5.20 o 
  -6  11   2      122.82      148.06      7.79 o 
  -5  11   2        7.79        9.10      3.13 o 
  -4  11   2        7.47        7.79      2.51 o 
  -3  11   2        0.00        0.69      0.88 o 
  -2  11   2        3.76        2.49      1.30 o 
  -1  11   2       96.97      110.09      3.31 o 
   0  11   2       40.98       39.80      2.73 o 
   1  11   2       61.63       65.60      4.14 o 
   2  11   2      437.06      434.48     11.04 o 
   3  11   2      115.55      108.28      4.42 o 
   4  11   2        0.58        1.61      1.80 o 
   5  11   2       24.23       24.05      9.25 o 
   6  11   2        7.54        8.04      3.44 o 
   7  11   2       12.05        9.63      4.66 o 
  -7  12   2       91.44      110.86      6.74 o 
  -6  12   2        2.22        1.32      2.32 o 
  -5  12   2       59.04       56.00      3.14 o 
  -4  12   2        9.22        9.31      2.69 o 
  -3  12   2        0.12        1.21      1.10 o 
  -2  12   2       72.76       76.47      3.59 o 
  -1  12   2       23.92       24.68      2.33 o 
   0  12   2       73.23       77.85      5.07 o 
   1  12   2      655.44      670.14     14.92 o 
   2  12   2        0.02        1.41      1.01 o 
   3  12   2       70.01       66.05      6.00 o 
   4  12   2       58.16       54.85      4.24 o 
   5  12   2        3.06        2.21      1.73 o 
   6  12   2       30.84       26.17      4.20 o 
  -6  13   2        6.72        5.74      3.74 o 
  -5  13   2      116.20      133.95      7.50 o 
  -4  13   2       99.73      107.13      5.40 o 
  -3  13   2       43.15       44.45      2.27 o 
  -2  13   2       32.21       28.59      2.95 o 
  -1  13   2      101.44       93.54      3.45 o 
   0  13   2      111.10       99.86      3.81 o 
   1  13   2      127.31      117.47      4.46 o 
   2  13   2        5.69        4.25      1.89 o 
   3  13   2        4.70        4.94      2.33 o 
   4  13   2       24.65       25.81      2.71 o 
   5  13   2        6.24        2.53      1.71 o 
  -5  14   2       12.85       10.77      7.45 o 
  -4  14   2        6.39        3.14      4.44 o 
  -3  14   2       35.63       41.05      4.90 o 
  -2  14   2       23.56       15.59      6.11 o 
  -1  14   2      257.71      259.66      7.97 o 
   0  14   2      108.76      114.88      4.71 o 
   1  14   2       43.80       50.84      3.91 o 
   2  14   2      158.60      158.37      6.58 o 
   3  14   2      133.54      130.84      6.06 o 
   4  14   2       14.73       10.14      5.59 o 
  -3  15   2      219.02      215.11     14.83 o 
  -2  15   2        0.49        1.62      1.66 o 
  -1  15   2        1.15        0.98      1.60 o 
   0  15   2       68.23       67.56      3.61 o 
   1  15   2       17.12       12.56      7.35 o 
   2  15   2       10.85        6.98      3.91 o 
 -11   0   3       76.39       78.58      4.58 o 
  -9   0   3      536.03      569.92     15.00 o 
  -7   0   3     1002.21     1078.14     39.61 o 
  -5   0   3     2774.08     2728.16     65.35 o 
  -3   0   3      600.91      574.96      5.04 o 
  -1   0   3       19.37       12.45      0.64 o 
   1   0   3       17.27       24.04      0.76 o 
   3   0   3       22.96       22.71      1.19 o 
   5   0   3       88.21      102.66      2.24 o 
   7   0   3       54.41       44.93      2.83 o 
   9   0   3       43.20       46.19      5.38 o 
 -12   1   3       42.16       33.08     13.56 o 
 -11   1   3        1.80        1.69      1.28 o 
 -10   1   3      116.90      115.98      3.33 o 
  -9   1   3       24.93       25.21      1.47 o 
  -8   1   3      115.49      102.13      2.22 o 
  -7   1   3       57.31       56.81      1.57 o 
  -6   1   3       73.82       53.17      1.41 o 
  -5   1   3       33.22       32.03      0.90 o 
  -4   1   3     1019.92     1043.87     14.68 o 
  -3   1   3       10.72        7.31      0.24 o 
  -2   1   3     1599.43     1480.58      9.09 o 
  -1   1   3      127.44      113.94      1.61 o 
   0   1   3       39.01       44.87      0.57 o 
   1   1   3       42.56       41.90      0.61 o 
   2   1   3      656.89      701.48      6.82 o 
   3   1   3       88.12       90.14      2.15 o 
   4   1   3       27.99       27.47      0.99 o 
   5   1   3      111.60      122.30      2.33 o 
   6   1   3       11.40       14.23      1.14 o 
   7   1   3        9.71        9.09      1.48 o 
   8   1   3       19.07       19.68      2.30 o 
   9   1   3        0.00        0.58      1.26 o 
  10   1   3       58.29       56.06      3.17 o 
 -12   2   3      102.71      117.95     14.41 o 
 -11   2   3        3.22        3.17      2.10 o 
 -10   2   3      199.64      196.13      4.48 o 
  -9   2   3        8.28        6.60      1.66 o 
  -8   2   3      119.97      115.82      2.87 o 
  -7   2   3      374.48      390.91      5.13 o 
  -6   2   3        0.01        0.50      0.33 o 
  -5   2   3       41.76       48.43      1.13 o 
  -4   2   3       94.89      118.11      1.73 o 
  -3   2   3      374.43      422.91      4.62 o 
  -2   2   3      416.95      381.05      4.48 o 
  -1   2   3        5.26        4.30      0.44 o 
   0   2   3       75.53       69.99      0.77 o 
   1   2   3       33.81       32.10      0.60 o 
   2   2   3       16.03       27.56      0.56 o 
   3   2   3       61.54       57.76      1.31 o 
   4   2   3      317.93      407.78      6.47 o 
   5   2   3       33.12       29.26      0.88 o 
   6   2   3       23.45       27.28      0.80 o 
   7   2   3        0.75        0.76      0.95 o 
   8   2   3       70.00       61.76      2.37 o 
   9   2   3       29.47       29.77      4.07 o 
  10   2   3      170.54      175.13      6.27 o 
 -12   3   3        0.00        1.02      1.48 o 
 -11   3   3       66.35       62.75      4.04 o 
 -10   3   3      127.13      124.15      3.51 o 
  -9   3   3      221.61      221.85      5.38 o 
  -8   3   3      189.78      189.51      3.04 o 
  -7   3   3      122.52      135.48      2.37 o 
  -6   3   3      128.21      139.07      2.31 o 
  -5   3   3      384.51      373.93      4.33 o 
  -4   3   3     1052.72     1148.02     14.73 o 
  -3   3   3      146.29      159.02      2.10 o 
  -2   3   3      278.14      292.08      2.69 o 
  -1   3   3      258.28      251.91      2.86 o 
   0   3   3      262.36      284.88      3.95 o 
   1   3   3       72.31       72.06      0.88 o 
   2   3   3      664.39      744.33     12.12 o 
   3   3   3     1966.98     2088.48     31.28 o 
   4   3   3        4.75        6.00      1.54 o 
   5   3   3        0.25        0.62      0.98 o 
   6   3   3      100.48      132.66      3.41 o 
   7   3   3       23.47       19.01      1.72 o 
   8   3   3       25.08       30.73      3.93 o 
   9   3   3       24.30       22.17      2.36 o 
  10   3   3       27.33       27.33      4.34 o 
 -11   4   3      106.05      104.11      4.92 o 
 -10   4   3        5.26        4.33      2.06 o 
  -9   4   3       37.09       35.55      2.03 o 
  -8   4   3        4.45        5.45      1.49 o 
  -7   4   3        0.05        0.81      0.55 o 
  -6   4   3       28.56       34.36      1.14 o 
  -5   4   3       12.64       20.71      0.71 o 
  -4   4   3      333.96      342.29      3.32 o 
  -3   4   3      735.20      817.11      9.44 o 
  -2   4   3      318.45      367.28      5.67 o 
  -1   4   3       31.39       36.99      0.77 o 
   0   4   3      179.79      203.03      1.70 o 
   1   4   3     1078.94     1162.08      8.43 o 
   2   4   3      278.93      334.74      3.36 o 
   3   4   3      557.60      644.22      6.75 o 
   4   4   3       32.71       49.97      2.87 o 
   5   4   3       31.05       27.46      1.73 o 
   6   4   3      159.90      177.07      3.53 o 
   7   4   3       87.64       68.52      2.40 o 
   8   4   3      126.29      121.10      4.04 o 
   9   4   3        6.18        4.92      2.53 o 
  10   4   3       36.52       46.63      3.22 o 
 -11   5   3      133.12      128.78      5.06 o 
 -10   5   3       51.25       46.75      4.04 o 
  -9   5   3       21.85       21.08      3.02 o 
  -8   5   3        2.01        0.97      0.55 o 
  -7   5   3       98.22       91.32      1.70 o 
  -6   5   3        0.43        1.88      0.55 o 
  -5   5   3        1.46        6.03      0.78 o 
  -4   5   3      481.98      487.85      5.22 o 
  -3   5   3      638.88      684.24     11.97 o 
  -2   5   3      587.11      636.71      4.52 o 
  -1   5   3      631.05      764.15      7.13 o 
   0   5   3       29.04       24.41      0.67 o 
   1   5   3      432.37      492.89      9.54 o 
   2   5   3      519.32      551.27      5.48 o 
   3   5   3      141.54      160.32      2.26 o 
   4   5   3        2.55        1.24      0.76 o 
   5   5   3      176.53      168.47      4.02 o 
   6   5   3        0.83        0.37      0.88 o 
   7   5   3       83.24       90.66      3.46 o 
   8   5   3        0.00        1.06      1.04 o 
   9   5   3       12.88       10.61      3.97 o 
  10   5   3       11.70       11.75      4.67 o 
 -11   6   3       47.74       60.34      3.70 o 
 -10   6   3      105.15      119.41      4.71 o 
  -9   6   3       52.59       58.20      2.60 o 
  -8   6   3        3.09        1.64      0.85 o 
  -7   6   3       38.15       29.92      1.94 o 
  -6   6   3       17.41       22.52      1.17 o 
  -5   6   3      314.07      309.83      3.53 o 
  -4   6   3      144.75      140.99      1.91 o 
  -3   6   3      334.41      344.26      3.66 o 
  -2   6   3        1.32        1.74      0.40 o 
  -1   6   3      677.39      784.60      9.08 o 
   0   6   3       42.58       37.67      1.48 o 
   1   6   3      474.95      542.16      6.61 o 
   2   6   3        1.29        4.26      0.95 o 
   3   6   3        8.48       10.82      0.54 o 
   4   6   3       36.46       42.04      1.63 o 
   5   6   3       17.26       19.53      2.71 o 
   6   6   3      149.34      145.28      3.76 o 
   7   6   3      112.13       97.84      2.98 o 
   8   6   3       13.98        6.78      2.78 o 
   9   6   3        4.16        2.48      1.55 o 
 -11   7   3       37.66       42.62      3.35 o 
 -10   7   3       34.07       33.40      5.75 o 
  -9   7   3       11.88        8.85      2.93 o 
  -8   7   3       31.58       29.54      3.19 o 
  -7   7   3       31.34       34.42      1.72 o 
  -6   7   3       55.59       71.05      2.18 o 
  -5   7   3        4.90        6.27      0.81 o 
  -4   7   3      104.13       87.87      1.66 o 
  -3   7   3      117.79      106.45      1.25 o 
  -2   7   3       38.66       55.10      1.04 o 
  -1   7   3       18.96       15.38      0.64 o 
   0   7   3     1288.09     1390.09     19.32 o 
   1   7   3       32.00       28.39      0.90 o 
   2   7   3      229.38      229.99      2.62 o 
   3   7   3       77.69       78.82      1.57 o 
   4   7   3       10.79        8.94      2.44 o 
   5   7   3        0.92        1.48      1.00 o 
   6   7   3       62.73       64.79      2.68 o 
   7   7   3       23.29       20.39      4.65 o 
   8   7   3       11.55        6.44      2.63 o 
   9   7   3       13.17        9.70      4.18 o 
 -10   8   3       17.75       13.87      5.52 o 
  -9   8   3       60.70       71.74      4.75 o 
  -8   8   3       11.01        9.99      3.36 o 
  -7   8   3      274.87      264.74      6.40 o 
  -6   8   3       13.00       18.94      1.78 o 
  -5   8   3      169.06      163.75      2.66 o 
  -4   8   3      127.44      137.82      1.92 o 
  -3   8   3      247.24      270.48      3.73 o 
  -2   8   3      116.62      119.82      1.92 o 
  -1   8   3      197.14      220.74      1.86 o 
   0   8   3       18.36       28.87      0.63 o 
   1   8   3        1.05        1.16      0.46 o 
   2   8   3       51.43       48.95      1.03 o 
   3   8   3        6.29        7.39      1.68 o 
   4   8   3      176.37      177.34      4.33 o 
   5   8   3       51.58       48.03      2.10 o 
   6   8   3       39.96       37.98      2.02 o 
   7   8   3        0.82        1.00      1.14 o 
   8   8   3        2.96        1.05      1.75 o 
   9   8   3       41.57       48.82      3.05 o 
 -10   9   3       35.20       51.46      4.43 o 
  -9   9   3        5.75        2.19      3.14 o 
  -8   9   3       25.80       27.26      3.60 o 
  -7   9   3       20.34       14.72      4.75 o 
  -6   9   3       15.09       16.43      1.37 o 
  -5   9   3      178.28      168.53      3.12 o 
  -4   9   3      282.45      292.72      4.53 o 
  -3   9   3      281.37      275.82      6.79 o 
  -2   9   3      265.84      265.86      3.19 o 
  -1   9   3       23.62       25.22      1.38 o 
   0   9   3       23.53       18.03      0.56 o 
   1   9   3        4.97        7.58      1.05 o 
   2   9   3      112.43      108.94      2.67 o 
   3   9   3       54.88       54.82      1.46 o 
   4   9   3        1.85        1.54      0.97 o 
   5   9   3       85.03       78.79      2.51 o 
   6   9   3      127.17      122.12      3.64 o 
   7   9   3       36.76       39.41      2.28 o 
   8   9   3        0.40        0.62      1.23 o 
  -9  10   3       12.37       11.19      5.28 o 
  -8  10   3       57.72       55.21      4.58 o 
  -7  10   3       19.85       21.75      5.34 o 
  -6  10   3        1.91        0.45      1.72 o 
  -5  10   3       36.42       37.07      1.47 o 
  -4  10   3      109.28      108.39      2.32 o 
  -3  10   3       54.22       53.13      2.20 o 
  -2  10   3        9.34        9.15      1.02 o 
  -1  10   3        2.92        1.64      0.80 o 
   0  10   3        0.07        0.61      1.23 o 
   1  10   3       48.21       48.87      1.68 o 
   2  10   3       34.46       38.22      1.49 o 
   3  10   3        9.97        9.74      3.04 o 
   4  10   3       56.57       59.35      2.50 o 
   5  10   3        3.93        7.11      2.29 o 
   6  10   3        7.71        4.54      2.06 o 
   7  10   3        9.46       14.42      5.86 o 
   8  10   3       41.87       47.92      4.34 o 
  -8  11   3       30.12       42.39      9.02 o 
  -7  11   3       46.56       42.94      4.68 o 
  -6  11   3       34.90       25.53     11.64 o 
  -5  11   3       16.17       13.59      3.31 o 
  -4  11   3        1.11        0.68      0.99 o 
  -3  11   3        0.20       -0.07      1.00 o 
  -2  11   3        4.64        9.12      3.07 o 
  -1  11   3        0.00        0.12      1.04 o 
   0  11   3        0.28        0.99      1.15 o 
   1  11   3      105.84      101.28      3.52 o 
   2  11   3       67.63       63.94      2.43 o 
   3  11   3        7.39        7.03      2.31 o 
   4  11   3       13.41       11.76      4.37 o 
   5  11   3        2.10        3.19      2.43 o 
   6  11   3      140.27      148.02      6.75 o 
   7  11   3      152.07      164.57      8.27 o 
  -7  12   3      131.25      153.79      9.62 o 
  -6  12   3      288.08      324.60     13.30 o 
  -5  12   3        2.54        2.77      2.95 o 
  -4  12   3        0.34        1.29      0.90 o 
  -3  12   3        5.26        2.30      1.50 o 
  -2  12   3        7.87       11.97      3.81 o 
  -1  12   3        0.07        0.25      1.31 o 
   0  12   3        0.01        0.95      0.83 o 
   1  12   3       46.15       44.41      2.63 o 
   2  12   3       66.75       71.04      3.84 o 
   3  12   3      127.45      135.29      5.23 o 
   4  12   3       58.28       57.17      4.11 o 
   5  12   3      120.66      133.70      6.60 o 
   6  12   3       24.72       23.00      6.96 o 
  -6  13   3        1.63        6.09      5.53 o 
  -5  13   3       34.80       37.77      5.58 o 
  -4  13   3       21.81       16.88      7.19 o 
  -3  13   3        1.02        0.26      1.28 o 
  -2  13   3        1.37        1.71      1.41 o 
  -1  13   3        0.53        1.54      1.37 o 
   0  13   3      289.82      297.27      8.29 o 
   1  13   3       71.17       76.42      3.78 o 
   2  13   3       23.15       22.31      6.68 o 
   3  13   3        5.48        4.70      2.04 o 
   4  13   3       93.26       96.37      4.85 o 
   5  13   3        2.52        1.26      1.31 o 
  -5  14   3        3.39        4.26      4.28 o 
  -4  14   3        2.53        0.32      2.89 o 
  -3  14   3        7.86        5.20      2.60 o 
  -2  14   3       36.59       29.07      2.91 o 
  -1  14   3       35.49       33.56      3.45 o 
   0  14   3        2.18        0.62      1.04 o 
   1  14   3       22.65       17.89      8.25 o 
   2  14   3        9.34        6.46      3.38 o 
   3  14   3       11.23        9.40      4.72 o 
  -2  15   3       24.28       18.40      6.19 o 
  -1  15   3       16.34       11.51      4.98 o 
   0  15   3      125.42      149.07      7.78 o 
   1  15   3       50.97       56.10      4.71 o 
 -12   0   4        1.20        1.21      3.51 o 
 -10   0   4      372.40      355.55      9.56 o 
  -8   0   4       33.74       26.27      1.68 o 
  -6   0   4       23.72       37.28      1.44 o 
  -4   0   4       92.54       89.86      1.55 o 
  -2   0   4      147.36      157.10      1.69 o 
   0   0   4     2793.25     2528.30     23.05 o 
   2   0   4      396.15      445.06      8.51 o 
   4   0   4      114.07      105.25      3.03 o 
   6   0   4       47.13       51.96      2.37 o 
   8   0   4       60.25       58.54      3.85 o 
  10   0   4      288.86      286.04     12.38 o 
 -12   1   4       24.17       17.07     10.33 o 
 -11   1   4        0.09        0.68      1.05 o 
 -10   1   4        4.40        2.44      1.09 o 
  -9   1   4       12.44       11.36      3.45 o 
  -8   1   4        0.01        0.67      0.53 o 
  -7   1   4       77.27       71.07      1.63 o 
  -6   1   4      121.28      127.80      2.09 o 
  -5   1   4       84.15       82.04      1.62 o 
  -4   1   4      237.47      210.27      2.83 o 
  -3   1   4     1262.99     1293.60     11.65 o 
  -2   1   4      465.79      420.89      4.26 o 
  -1   1   4       89.04       86.83      1.12 o 
   0   1   4      257.65      280.63      1.94 o 
   1   1   4       15.12       17.40      0.51 o 
   2   1   4       17.59       15.64      0.67 o 
   3   1   4       50.78       46.29      1.17 o 
   4   1   4        0.03        0.27      0.45 o 
   5   1   4       29.44       29.09      2.11 o 
   6   1   4        6.48        4.41      1.09 o 
   7   1   4      387.07      374.69      7.08 o 
   8   1   4        5.14        3.52      2.01 o 
   9   1   4        2.59        2.13      1.18 o 
  10   1   4       14.81       12.54      4.63 o 
 -12   2   4        0.04        1.47      1.18 o 
 -11   2   4       48.78       57.18      3.23 o 
 -10   2   4      110.80      103.33      3.52 o 
  -9   2   4      152.41      157.29      3.76 o 
  -8   2   4       90.06       90.56      2.27 o 
  -7   2   4      207.58      229.95      3.23 o 
  -6   2   4        0.23        0.72      0.39 o 
  -5   2   4      529.45      513.48      6.43 o 
  -4   2   4      172.54      163.47      2.45 o 
  -3   2   4       41.87       48.22      0.94 o 
  -2   2   4        2.22        4.66      0.46 o 
  -1   2   4      331.42      326.62      2.55 o 
   0   2   4     1194.73     1198.01     11.12 o 
   1   2   4       45.57       52.48      0.90 o 
   2   2   4      113.84      114.09      1.70 o 
   3   2   4       64.71       58.77      1.99 o 
   4   2   4      149.13      147.66      1.80 o 
   5   2   4        0.22        0.48      0.35 o 
   6   2   4        9.15        9.84      1.09 o 
   7   2   4       37.17       34.34      2.22 o 
   8   2   4        0.20        1.86      1.36 o 
   9   2   4       63.78       59.76      2.97 o 
  10   2   4       17.04       11.84      5.26 o 
 -12   3   4       83.94       85.40      5.63 o 
 -11   3   4        0.43        0.42      1.09 o 
 -10   3   4       26.56       21.70      1.99 o 
  -9   3   4      105.04      102.65      3.85 o 
  -8   3   4      128.58      119.43      2.63 o 
  -7   3   4      104.62      103.30      1.89 o 
  -6   3   4       65.88       75.56      1.25 o 
  -5   3   4       20.01       25.62      1.16 o 
  -4   3   4       65.68       74.77      2.08 o 
  -3   3   4        0.03        0.68      0.46 o 
  -2   3   4        1.98        0.86      0.28 o 
  -1   3   4      103.21      111.58      1.26 o 
   0   3   4      155.21      170.63      1.59 o 
   1   3   4       63.31       67.36      1.01 o 
   2   3   4       43.34       30.52      0.92 o 
   3   3   4       49.60       51.78      1.23 o 
   4   3   4        0.12        0.29      0.25 o 
   5   3   4        0.20        2.69      1.12 o 
   6   3   4       48.23       42.66      1.93 o 
   7   3   4        6.30       12.84      3.55 o 
   8   3   4      100.13       90.63      3.34 o 
   9   3   4        0.01        1.30      1.48 o 
  10   3   4       34.42       28.08      4.08 o 
 -11   4   4       13.53       12.02      3.83 o 
 -10   4   4      255.43      252.77      7.35 o 
  -9   4   4        0.03        0.30      0.72 o 
  -8   4   4       44.28       43.24      2.07 o 
  -7   4   4       47.56       46.63      1.15 o 
  -6   4   4        0.00        0.48      0.37 o 
  -5   4   4      216.46      220.99      3.61 o 
  -4   4   4       83.56       94.63      2.87 o 
  -3   4   4       71.41       73.99      1.32 o 
  -2   4   4        0.63        1.58      0.48 o 
  -1   4   4      464.56      458.56      5.06 o 
   0   4   4        2.41        1.60      0.35 o 
   1   4   4       35.45       45.97      1.17 o 
   2   4   4        3.40        4.36      0.53 o 
   3   4   4       52.55       70.12      1.48 o 
   4   4   4        2.72        0.75      0.71 o 
   5   4   4      207.44      241.68      4.22 o 
   6   4   4      114.93      103.88      2.93 o 
   7   4   4        3.27        1.51      1.32 o 
   8   4   4        0.07        1.07      1.11 o 
   9   4   4       58.03       61.30      2.92 o 
  10   4   4       32.37       24.17      7.03 o 
 -11   5   4      141.01      137.72      5.43 o 
 -10   5   4       31.72       32.20      2.97 o 
  -9   5   4        0.36        0.46      0.92 o 
  -8   5   4       90.55       83.99      1.87 o 
  -7   5   4       26.90       28.94      1.11 o 
  -6   5   4        1.03        0.93      0.30 o 
  -5   5   4      247.05      226.55      2.28 o 
  -4   5   4        1.89        0.70      0.34 o 
  -3   5   4      119.58      119.92      2.02 o 
  -2   5   4       19.93       23.17      1.05 o 
  -1   5   4      356.28      386.67      3.05 o 
   0   5   4      156.88      157.79      2.10 o 
   1   5   4       85.92       74.59      1.81 o 
   2   5   4       22.52       16.28      0.83 o 
   3   5   4       45.29       50.12      0.92 o 
   4   5   4       32.44       34.86      1.70 o 
   5   5   4      106.10      102.91      2.81 o 
   6   5   4        5.80       15.37      3.35 o 
   7   5   4       74.99       87.17      3.72 o 
   8   5   4       19.82       20.34      4.55 o 
   9   5   4       29.69       19.49      6.41 o 
 -11   6   4        8.63        5.76      3.04 o 
 -10   6   4        6.80        5.23      2.64 o 
  -9   6   4       18.24       15.89      5.12 o 
  -8   6   4        4.17        2.20      0.86 o 
  -7   6   4        2.53        0.78      0.55 o 
  -6   6   4        0.74        2.91      0.89 o 
  -5   6   4        9.41       10.23      0.69 o 
  -4   6   4       60.56       54.07      0.99 o 
  -3   6   4       34.27       42.66      1.03 o 
  -2   6   4       17.51       15.97      0.60 o 
  -1   6   4      210.43      222.60      3.04 o 
   0   6   4      210.51      193.76      2.57 o 
   1   6   4       85.53      103.39      1.70 o 
   2   6   4      515.74      526.12      8.60 o 
   3   6   4       46.55       39.32      1.19 o 
   4   6   4       14.49       17.58      2.51 o 
   5   6   4      157.45      145.17      3.66 o 
   6   6   4      162.00      154.88      4.79 o 
   7   6   4        2.64        3.43      1.48 o 
   8   6   4        0.81        2.03      1.26 o 
   9   6   4        7.04        5.13      2.98 o 
 -11   7   4       19.81       25.58      5.27 o 
 -10   7   4        1.48        1.59      1.43 o 
  -9   7   4        2.95        1.48      0.91 o 
  -8   7   4       27.12       38.57      2.44 o 
  -7   7   4       18.45       20.50      1.88 o 
  -6   7   4      132.33      166.81      3.00 o 
  -5   7   4      243.50      233.02      3.11 o 
  -4   7   4        9.91        6.89      0.98 o 
  -3   7   4      182.90      200.55      2.20 o 
  -2   7   4        0.60        0.56      0.28 o 
  -1   7   4       44.25       28.22      1.21 o 
   0   7   4       28.93       38.07      0.87 o 
   1   7   4       58.09       76.95      1.34 o 
   2   7   4       14.66       14.01      1.22 o 
   3   7   4       80.52       84.89      2.09 o 
   4   7   4       29.73       33.86      2.06 o 
   5   7   4       66.28       69.19      3.01 o 
   6   7   4        0.11        0.62      1.16 o 
   7   7   4      161.57      166.28      4.18 o 
   8   7   4        3.05        2.14      1.58 o 
   9   7   4       75.24       74.85      4.02 o 
 -10   8   4       20.67       16.55      6.39 o 
  -9   8   4        5.18        4.96      2.80 o 
  -8   8   4       21.26       22.23      3.22 o 
  -7   8   4       11.99       10.50      1.53 o 
  -6   8   4        0.28        0.53      0.64 o 
  -5   8   4       49.21       55.16      1.43 o 
  -4   8   4        0.16        1.07      0.72 o 
  -3   8   4        1.86        0.85      0.44 o 
  -2   8   4        0.00        0.38      0.29 o 
  -1   8   4       56.90       48.97      1.00 o 
   0   8   4       50.38       48.56      1.16 o 
   1   8   4       29.60       23.93      0.96 o 
   2   8   4      320.59      320.04      4.37 o 
   3   8   4      100.10      103.42      2.22 o 
   4   8   4      296.72      298.45      5.84 o 
   5   8   4       25.88       28.06      1.81 o 
   6   8   4      166.22      168.98      4.57 o 
   7   8   4       36.01       25.85      3.67 o 
   8   8   4       14.84       11.09      4.44 o 
 -10   9   4       40.77       49.15      4.17 o 
  -9   9   4        9.89        9.03      4.02 o 
  -8   9   4       18.94       11.29      4.07 o 
  -7   9   4       77.13       82.66      3.22 o 
  -6   9   4      199.57      161.25      4.42 o 
  -5   9   4      124.31      113.44      2.16 o 
  -4   9   4      326.22      285.61      5.28 o 
  -3   9   4       21.09       27.51      1.14 o 
  -2   9   4      114.43      116.29      3.62 o 
  -1   9   4       17.85       23.60      0.80 o 
   0   9   4       38.25       45.80      1.13 o 
   1   9   4        0.82        0.43      0.54 o 
   2   9   4        3.06        2.75      1.15 o 
   3   9   4        8.13        5.56      1.70 o 
   4   9   4       14.57       11.13      1.73 o 
   5   9   4       67.42       60.60      2.63 o 
   6   9   4       19.09       17.69      2.61 o 
   7   9   4       59.04       54.90      2.74 o 
   8   9   4       30.24       22.00      3.23 o 
  -9  10   4       34.42       42.72      3.65 o 
  -8  10   4        3.09        3.17      2.13 o 
  -7  10   4        1.78        1.22      1.42 o 
  -6  10   4       19.32       21.39      1.87 o 
  -5  10   4       91.81       73.27      2.85 o 
  -4  10   4      202.22      211.48      5.14 o 
  -3  10   4      179.08      207.67      4.54 o 
  -2  10   4        6.86        2.22      0.92 o 
  -1  10   4        0.07        1.17      0.88 o 
   0  10   4       63.35       48.86      1.68 o 
   1  10   4       38.51       35.32      1.51 o 
   2  10   4       11.41       12.89      1.28 o 
   3  10   4      139.20      132.22      4.51 o 
   4  10   4       54.66       55.16      3.20 o 
   5  10   4       19.09       17.66      2.72 o 
   6  10   4        5.97        5.55      2.19 o 
   7  10   4        9.46       10.45      6.33 o 
  -8  11   4       29.18       24.07     13.36 o 
  -7  11   4       92.53       95.87      6.53 o 
  -6  11   4        0.30        1.22      2.40 o 
  -5  11   4      328.15      313.03      9.51 o 
  -4  11   4        4.97        1.44      1.26 o 
  -3  11   4      161.18      138.20      4.28 o 
  -2  11   4       24.29       20.88      2.35 o 
  -1  11   4       50.81       41.11      2.67 o 
   0  11   4        0.01        2.13      1.23 o 
   1  11   4       99.83      101.02      3.85 o 
   2  11   4       48.92       44.36      2.77 o 
   3  11   4        5.01        3.65      1.88 o 
   4  11   4        1.13        0.98      0.99 o 
   5  11   4        2.04        3.35      2.57 o 
   6  11   4        4.53        2.24      1.42 o 
  -7  12   4        9.27        9.27      5.63 o 
  -6  12   4      267.98      270.79     11.43 o 
  -5  12   4        5.91        6.97      3.09 o 
  -4  12   4        0.00        1.65      1.52 o 
  -3  12   4      203.69      200.01      5.60 o 
  -2  12   4       14.55        7.94      2.78 o 
  -1  12   4        0.00        1.69      1.39 o 
   0  12   4       37.46       39.36      2.83 o 
   1  12   4       28.96       29.17      3.32 o 
   2  12   4       74.15       75.36      3.85 o 
   3  12   4       23.71       24.68      5.09 o 
   4  12   4        9.75        9.47      4.04 o 
   5  12   4        0.06        1.48      1.42 o 
  -6  13   4       26.63       22.23     10.74 o 
  -5  13   4        0.70        1.54      2.81 o 
  -4  13   4       35.76       40.80      3.41 o 
  -3  13   4       29.01       18.87      6.91 o 
  -2  13   4       21.68       16.17      6.43 o 
  -1  13   4        2.41        1.53      1.48 o 
   0  13   4       65.90       70.80      3.52 o 
   1  13   4       62.87       65.86      5.07 o 
   2  13   4       18.05       16.31      7.22 o 
   3  13   4       29.56       33.08      3.75 o 
   4  13   4       69.70       78.16      5.01 o 
  -5  14   4       30.58       26.00     10.07 o 
  -4  14   4        0.13        0.97      1.65 o 
  -3  14   4        0.27        0.82      1.31 o 
  -2  14   4       37.09       32.52      3.66 o 
  -1  14   4        0.55        1.35      1.24 o 
   0  14   4       61.18       54.38      4.53 o 
   1  14   4       18.18       15.03      7.16 o 
   2  14   4      264.84      317.66     12.39 o 
   3  14   4        3.87        1.55      2.53 o 
 -11   0   5       74.04       68.13      4.38 o 
  -9   0   5      415.17      402.26      9.66 o 
  -7   0   5       29.73       26.41      1.11 o 
  -5   0   5        3.15        2.08      0.70 o 
  -3   0   5       34.04       35.24      0.94 o 
   1   0   5      315.49      355.87      4.36 o 
   3   0   5        0.39        0.45      0.66 o 
   5   0   5       55.56       40.72      2.67 o 
   7   0   5       98.36      101.18      3.93 o 
   9   0   5      457.23      466.06     17.15 o 
 -12   1   5       15.39        9.25      3.98 o 
 -11   1   5       72.03       73.09      4.03 o 
 -10   1   5       27.74       25.27      1.81 o 
  -9   1   5       25.67       27.55      1.64 o 
  -8   1   5        5.36        6.10      1.84 o 
  -7   1   5        0.06        0.41      0.28 o 
  -6   1   5       97.09      102.34      1.34 o 
  -5   1   5      386.45      416.63      4.40 o 
  -4   1   5       10.97        7.57      0.54 o 
  -3   1   5      354.78      413.42      3.38 o 
  -2   1   5     1200.57     1242.84      9.44 o 
  -1   1   5     1248.75     1375.42     13.41 o 
   0   1   5      713.84      739.84     10.25 o 
   1   1   5       65.58       58.14      1.21 o 
   2   1   5       99.75      110.87      3.00 o 
   3   1   5       49.49       57.66      1.52 o 
   4   1   5       29.60       24.58      1.03 o 
   5   1   5      166.78      148.13      2.47 o 
   6   1   5      388.46      396.91      6.58 o 
   7   1   5       36.44       32.66      2.17 o 
   8   1   5       17.75       19.91      3.76 o 
   9   1   5       71.37       79.75      4.37 o 
 -12   2   5       89.24       94.44      5.79 o 
 -11   2   5       16.60       12.97      4.33 o 
 -10   2   5        0.22        1.26      0.96 o 
  -9   2   5       25.95       23.96      1.37 o 
  -8   2   5      171.75      164.32      3.23 o 
  -7   2   5      133.51      134.21      1.99 o 
  -6   2   5       64.55       72.16      1.72 o 
  -5   2   5      127.52      103.06      2.05 o 
  -4   2   5       11.00       11.83      0.89 o 
  -3   2   5      273.66      329.87      4.18 o 
  -2   2   5        1.62        0.74      0.34 o 
  -1   2   5        6.72       10.10      0.49 o 
   0   2   5      107.63      126.20      2.13 o 
   1   2   5      904.36     1009.96     19.72 o 
   2   2   5      315.27      305.96      4.12 o 
   3   2   5       59.46       60.42      1.62 o 
   4   2   5       47.66       47.34      1.24 o 
   5   2   5       53.87       53.66      1.52 o 
   6   2   5       85.03       76.59      2.62 o 
   7   2   5      139.35      135.43      3.92 o 
   8   2   5      103.82       85.96      4.94 o 
   9   2   5        0.11        0.48      1.33 o 
 -12   3   5       23.50       27.09      4.17 o 
 -11   3   5        0.09       -0.13      1.66 o 
 -10   3   5       78.75       77.43      2.66 o 
  -9   3   5        6.36        6.20      1.99 o 
  -8   3   5      159.06      144.38      2.60 o 
  -7   3   5        0.03        1.04      0.30 o 
  -6   3   5        5.65        5.20      1.67 o 
  -5   3   5      356.81      318.37      5.01 o 
  -4   3   5        8.47        6.01      1.29 o 
  -3   3   5      578.39      594.44      8.53 o 
  -2   3   5       21.17       21.89      0.82 o 
  -1   3   5      532.35      509.47      7.86 o 
   0   3   5     1050.73     1097.83     10.98 o 
   1   3   5       26.22       26.96      1.15 o 
   2   3   5      946.95      969.30     13.74 o 
   3   3   5       53.48       55.38      1.17 o 
   4   3   5        8.97       10.63      0.84 o 
   5   3   5       89.86       79.28      2.89 o 
   6   3   5       74.99       64.89      3.00 o 
   7   3   5       63.20       54.12      3.03 o 
   8   3   5      179.72      169.91      4.88 o 
   9   3   5        2.16        1.09      1.62 o 
 -11   4   5       14.27       14.82      6.51 o 
 -10   4   5        4.21        6.42      2.73 o 
  -9   4   5        0.57        0.36      0.81 o 
  -8   4   5      157.08      146.42      3.34 o 
  -7   4   5        0.45        1.21      0.88 o 
  -6   4   5      270.15      259.32      4.27 o 
  -5   4   5       41.90       55.90      1.96 o 
  -4   4   5       43.85       37.51      1.52 o 
  -3   4   5       15.90       17.08      0.64 o 
  -2   4   5      273.66      275.48      2.66 o 
  -1   4   5       12.57       13.58      0.67 o 
   0   4   5       13.68        9.35      0.94 o 
   1   4   5      777.79      831.12     17.11 o 
   2   4   5       50.06       41.50      1.23 o 
   3   4   5      197.78      232.89      2.62 o 
   4   4   5      147.05      154.21      1.87 o 
   5   4   5        0.53        0.49      1.17 o 
   6   4   5       31.80       41.39      2.25 o 
   7   4   5      239.01      231.88      6.08 o 
   8   4   5        3.12        1.99      1.22 o 
   9   4   5        6.44        4.65      2.58 o 
 -11   5   5       61.87       60.63      3.72 o 
 -10   5   5        5.54        3.19      1.86 o 
  -9   5   5        1.35        1.83      1.23 o 
  -8   5   5        0.81        1.52      1.02 o 
  -7   5   5       10.39        5.03      1.38 o 
  -6   5   5      104.78      102.35      2.57 o 
  -5   5   5       50.69       58.03      1.98 o 
  -4   5   5       51.05       61.00      1.89 o 
  -3   5   5      296.90      278.87      6.96 o 
  -2   5   5        6.86        5.85      0.54 o 
  -1   5   5      163.79      173.40      2.89 o 
   0   5   5        0.68        0.62      0.57 o 
   1   5   5       91.31       99.29      2.12 o 
   2   5   5      471.99      494.20      4.08 o 
   3   5   5      129.96      138.13      2.14 o 
   4   5   5      233.45      203.17      3.53 o 
   5   5   5       53.88       72.38      3.04 o 
   6   5   5      358.00      311.12      7.38 o 
   7   5   5       25.71       22.04      3.81 o 
   8   5   5       24.80       24.70      3.81 o 
   9   5   5        2.86        2.09      1.33 o 
 -11   6   5       18.66       19.25      7.77 o 
 -10   6   5      236.27      242.06      9.23 o 
  -9   6   5        9.65        5.78      2.64 o 
  -8   6   5       11.36        4.56      1.75 o 
  -7   6   5        9.92       16.00      2.91 o 
  -6   6   5       61.54       56.17      2.04 o 
  -5   6   5        1.06        2.46      0.74 o 
  -4   6   5       44.91       46.41      1.38 o 
  -3   6   5       31.93       30.57      1.41 o 
  -2   6   5        1.99        3.49      0.86 o 
  -1   6   5       17.28       12.17      0.65 o 
   0   6   5       46.32       42.30      1.46 o 
   1   6   5      162.56      169.70      2.13 o 
   2   6   5       48.17       53.53      1.37 o 
   3   6   5       51.63       75.75      2.45 o 
   4   6   5       68.26       81.57      3.03 o 
   5   6   5        3.77        0.82      0.98 o 
   6   6   5       28.61       29.99      2.61 o 
   7   6   5       12.07       15.51      4.83 o 
   8   6   5       11.75       14.22      4.74 o 
 -10   7   5       22.00       18.06      6.64 o 
  -9   7   5       58.82       57.69      2.92 o 
  -8   7   5       86.48       75.78      2.89 o 
  -7   7   5      173.12      168.76      4.55 o 
  -6   7   5      324.78      271.65      4.70 o 
  -5   7   5       21.16       15.87      0.84 o 
  -4   7   5      279.08      242.27      3.09 o 
  -3   7   5        3.38        4.10      0.61 o 
  -2   7   5        0.08        0.31      0.35 o 
  -1   7   5       23.44       26.70      1.05 o 
   0   7   5        4.78        4.27      1.26 o 
   1   7   5        1.02        0.27      0.51 o 
   2   7   5       57.88       71.52      1.73 o 
   3   7   5        1.13        1.69      0.61 o 
   4   7   5      776.11      708.25     10.79 o 
   5   7   5       98.65      100.12      3.28 o 
   6   7   5        5.65        1.76      1.20 o 
   7   7   5        1.92        1.55      1.16 o 
   8   7   5       43.16       40.23      3.38 o 
 -10   8   5       28.75       31.05      3.15 o 
  -9   8   5       25.18       26.42      4.26 o 
  -8   8   5       86.22       80.75      3.53 o 
  -7   8   5      160.55      132.09      3.64 o 
  -6   8   5      424.55      394.58      6.96 o 
  -5   8   5      249.28      200.85      3.26 o 
  -4   8   5       55.95       57.30      1.58 o 
  -3   8   5        1.22        1.26      0.57 o 
  -2   8   5       30.27       27.07      1.07 o 
  -1   8   5        8.35        5.53      1.35 o 
   0   8   5      189.38      168.41      3.35 o 
   1   8   5       38.90       47.77      1.42 o 
   2   8   5      191.81      166.41      2.98 o 
   3   8   5        0.23        0.24      0.77 o 
   4   8   5       70.30       59.81      2.53 o 
   5   8   5        1.04        2.22      1.28 o 
   6   8   5      183.27      177.71      4.87 o 
   7   8   5       17.88       12.25      4.85 o 
   8   8   5       10.45        6.68      2.23 o 
 -10   9   5        3.70        1.73      5.76 o 
  -9   9   5        7.08        6.25      3.31 o 
  -8   9   5       63.81       60.20      3.46 o 
  -7   9   5       18.38       17.31      1.99 o 
  -6   9   5       89.87       79.48      2.22 o 
  -5   9   5       13.36       11.25      1.41 o 
  -4   9   5       80.09       58.13      1.75 o 
  -3   9   5      188.55      186.65      3.22 o 
  -2   9   5       92.75       78.72      2.24 o 
  -1   9   5       67.38       76.50      2.05 o 
   0   9   5       23.99       19.97      1.12 o 
   1   9   5      125.96      122.26      2.50 o 
   2   9   5       53.37       40.84      1.83 o 
   3   9   5       20.53       22.64      2.09 o 
   4   9   5      106.58      117.06      3.81 o 
   5   9   5       42.86       46.07      2.26 o 
   6   9   5       45.20       45.06      2.26 o 
   7   9   5       94.62       98.74      3.80 o 
  -9  10   5       28.93       35.21      2.91 o 
  -8  10   5      128.26      137.94      6.13 o 
  -7  10   5       16.10       12.15      5.76 o 
  -6  10   5       54.06       48.97      2.65 o 
  -5  10   5      293.68      256.05      6.57 o 
  -4  10   5       27.37       32.30      2.24 o 
  -3  10   5      350.95      316.06      7.53 o 
  -2  10   5        0.24        1.72      0.95 o 
  -1  10   5       34.15       27.81      1.96 o 
   0  10   5       86.31       98.45      2.36 o 
   1  10   5      103.17      105.44      3.22 o 
   2  10   5       40.11       39.75      1.76 o 
   3  10   5        0.81        0.48      0.66 o 
   4  10   5       50.17       44.85      2.67 o 
   5  10   5       82.01       80.45      3.57 o 
   6  10   5       10.70        9.05      3.35 o 
  -8  11   5       82.87       81.09      6.82 o 
  -7  11   5       18.05       13.13      5.09 o 
  -6  11   5        6.06        6.52      3.02 o 
  -5  11   5       75.22       72.49      3.66 o 
  -4  11   5       64.21       53.84      3.64 o 
  -3  11   5       39.52       48.24      2.19 o 
  -2  11   5       10.89       11.68      4.24 o 
  -1  11   5      306.95      351.38      8.55 o 
   0  11   5        7.98        9.89      2.95 o 
   1  11   5       78.84       74.40      3.17 o 
   2  11   5        4.63        3.54      1.46 o 
   3  11   5        3.60        2.25      2.10 o 
   4  11   5        6.29        5.51      2.34 o 
   5  11   5       72.31       72.51      4.10 o 
   6  11   5       28.36       21.76     10.42 o 
  -7  12   5        1.14        1.15      2.02 o 
  -6  12   5        4.55        4.15      3.29 o 
  -5  12   5        2.51        4.42      1.67 o 
  -4  12   5       33.46       24.76      7.80 o 
  -3  12   5      121.46      125.22      5.15 o 
  -2  12   5       49.90       49.32      2.41 o 
  -1  12   5      301.00      302.84      7.18 o 
   0  12   5        9.60        8.36      2.99 o 
   1  12   5      100.25      107.73      7.89 o 
   2  12   5      119.78      109.19      4.74 o 
   3  12   5       29.02       26.43      9.98 o 
   4  12   5        9.93        6.68      2.65 o 
   5  12   5       51.89       48.38      3.56 o 
  -6  13   5        2.30        1.98      4.31 o 
  -5  13   5       32.05       28.25      3.88 o 
  -4  13   5        0.12        0.61      0.91 o 
  -3  13   5       17.28       21.74      3.60 o 
  -2  13   5       48.64       40.28      3.86 o 
  -1  13   5        4.14        2.63      1.52 o 
   0  13   5        0.02        0.62      1.14 o 
   1  13   5       20.03       23.08      2.64 o 
   2  13   5        1.66        0.70      1.28 o 
   3  13   5       22.51       15.79      6.05 o 
  -4  14   5        0.47        1.75      1.35 o 
  -3  14   5        0.49        0.52      1.20 o 
  -2  14   5       15.94       12.20      6.63 o 
  -1  14   5       72.42       66.04      3.68 o 
   0  14   5      128.90      134.48      5.49 o 
   1  14   5        7.39        7.12      3.31 o 
   2  14   5        0.22        1.25      2.09 o 
 -12   0   6      170.86      183.57     11.20 o 
 -10   0   6       13.62       11.73      7.20 o 
  -8   0   6       25.05       22.71      2.77 o 
  -6   0   6       37.13       34.18      1.14 o 
  -4   0   6      406.72      465.20      8.84 o 
  -2   0   6     2835.35     2945.53     32.58 o 
   0   0   6        5.16        3.60      1.52 o 
   2   0   6       68.05       62.63      4.21 o 
   4   0   6       25.61       22.38      2.22 o 
   6   0   6      220.29      213.06      7.41 o 
   8   0   6      239.55      236.07      8.78 o 
 -12   1   6        1.86        1.44      1.45 o 
 -11   1   6        0.59        1.66      1.24 o 
 -10   1   6       26.03       25.93      3.56 o 
  -9   1   6        0.76        1.42      1.21 o 
  -8   1   6       26.05       21.38      1.18 o 
  -7   1   6      270.52      274.76      4.28 o 
  -6   1   6       11.51       13.89      0.65 o 
  -5   1   6        1.14        1.81      0.53 o 
  -4   1   6       52.28       48.95      1.04 o 
  -3   1   6     2111.98     2202.65     24.54 o 
  -2   1   6     1129.83     1201.49     18.69 o 
  -1   1   6      123.80      150.92      2.65 o 
   0   1   6     1047.96     1101.97     10.44 o 
   1   1   6      527.50      561.57     10.60 o 
   2   1   6        3.36        4.35      1.05 o 
   3   1   6       29.61       32.02      1.55 o 
   4   1   6      403.12      422.26      4.62 o 
   5   1   6       56.25       53.98      1.98 o 
   6   1   6       14.55       15.47      1.32 o 
   7   1   6      223.16      205.58      7.11 o 
   8   1   6       25.20       21.37      6.68 o 
   9   1   6        0.35        1.16      1.80 o 
 -12   2   6       32.44       30.93      5.36 o 
 -11   2   6        0.78        1.10      1.24 o 
 -10   2   6      195.44      189.40      5.99 o 
  -9   2   6       23.08       17.53      3.03 o 
  -8   2   6       12.62       13.22      2.84 o 
  -7   2   6      290.43      274.09      2.59 o 
  -6   2   6      208.60      209.11      5.69 o 
  -5   2   6       72.97       68.41      2.08 o 
  -4   2   6      795.17      779.62     11.03 o 
  -3   2   6      474.17      436.25      6.01 o 
  -2   2   6      984.52     1059.96     10.22 o 
  -1   2   6      358.51      362.93      4.05 o 
   0   2   6     1280.81     1349.37     13.21 o 
   1   2   6       34.92       30.82      1.12 o 
   2   2   6       15.24       15.60      1.07 o 
   3   2   6        8.95        7.16      0.92 o 
   4   2   6       17.63       17.00      1.26 o 
   5   2   6      730.54      717.96     11.61 o 
   6   2   6      203.03      200.20      5.32 o 
   7   2   6        0.28        0.49      1.11 o 
   8   2   6       57.27       59.63      3.42 o 
   9   2   6      145.03      140.83      6.45 o 
 -12   3   6        7.61        5.48      3.06 o 
 -11   3   6        1.15        1.50      1.61 o 
 -10   3   6       40.71       36.13      2.36 o 
  -9   3   6        0.81        1.15      0.84 o 
  -8   3   6        0.02        0.66      1.05 o 
  -7   3   6        0.46        1.30      0.81 o 
  -6   3   6      732.24      762.37     14.00 o 
  -5   3   6      967.10      920.51     19.26 o 
  -4   3   6       85.36       78.68      2.52 o 
  -3   3   6      789.19      801.60      8.38 o 
  -2   3   6      116.49      129.02      2.35 o 
  -1   3   6      140.88      146.96      2.63 o 
   0   3   6       21.43       31.09      1.26 o 
   1   3   6       98.45       98.10      2.81 o 
   2   3   6      295.62      323.43      5.85 o 
   3   3   6       13.00       12.92      1.24 o 
   4   3   6      429.17      438.60      8.67 o 
   5   3   6      129.14      138.83      3.57 o 
   6   3   6      549.28      573.25     11.69 o 
   7   3   6       39.58       37.49      2.64 o 
   8   3   6        6.79        3.73      2.07 o 
   9   3   6       54.44       48.44      3.23 o 
 -11   4   6      130.60      133.37      8.72 o 
 -10   4   6      159.24      166.15      4.72 o 
  -9   4   6      112.23      117.22      3.85 o 
  -8   4   6      183.82      181.15      4.70 o 
  -7   4   6       26.54       19.17      2.65 o 
  -6   4   6       64.85       67.62      2.50 o 
  -5   4   6      369.69      349.71      7.56 o 
  -4   4   6      174.51      187.37      2.99 o 
  -3   4   6      239.50      224.74      2.87 o 
  -2   4   6       82.05       77.73      1.47 o 
  -1   4   6      869.12      836.07      8.92 o 
   0   4   6        0.00        1.37      0.80 o 
   1   4   6      481.85      520.66      6.36 o 
   2   4   6      106.60      112.73      2.07 o 
   3   4   6       11.41       10.14      0.87 o 
   4   4   6       53.48       63.69      1.84 o 
   5   4   6        4.67        2.92      2.06 o 
   6   4   6       99.82      107.40      3.88 o 
   7   4   6        0.59        0.25      1.83 o 
   8   4   6      141.85      139.20      5.35 o 
 -11   5   6       17.65       15.85      3.29 o 
 -10   5   6       42.21       47.19      4.76 o 
  -9   5   6      430.86      408.76      9.11 o 
  -8   5   6      131.74      130.76      4.81 o 
  -7   5   6      148.71      138.64      3.28 o 
  -6   5   6       84.45       77.86      2.30 o 
  -5   5   6      171.55      181.80      4.27 o 
  -4   5   6       64.67       77.73      2.10 o 
  -3   5   6        5.33        8.00      0.57 o 
  -2   5   6      154.78      147.80      2.88 o 
  -1   5   6        8.13        8.29      0.88 o 
   0   5   6       84.70       79.96      2.16 o 
   1   5   6        0.35        0.87      0.45 o 
   2   5   6       20.26       20.39      1.18 o 
   3   5   6        1.01        1.09      0.71 o 
   4   5   6       81.77       74.05      3.08 o 
   5   5   6       76.20       78.19      3.14 o 
   6   5   6       24.14       17.33      4.44 o 
   7   5   6      333.39      355.53      7.69 o 
   8   5   6      132.69      130.81      5.00 o 
 -11   6   6        1.70        1.10      1.32 o 
 -10   6   6       31.70       22.67      3.52 o 
  -9   6   6        2.81        1.98      1.69 o 
  -8   6   6      318.59      314.37      6.89 o 
  -7   6   6        3.84        2.13      1.07 o 
  -6   6   6        0.16        1.45      0.87 o 
  -5   6   6      330.98      353.30      7.13 o 
  -4   6   6       30.08       27.92      1.35 o 
  -3   6   6        9.91       13.10      0.73 o 
  -2   6   6      170.01      147.44      2.20 o 
  -1   6   6      108.77      118.52      2.33 o 
   0   6   6        7.30        6.87      1.58 o 
   1   6   6      311.47      319.81      6.44 o 
   2   6   6       16.12       17.97      1.25 o 
   3   6   6      115.64      105.04      3.30 o 
   4   6   6       54.38       41.76      2.60 o 
   5   6   6      722.82      676.46     13.51 o 
   6   6   6       57.71       49.82      2.54 o 
   7   6   6        7.03        5.08      2.19 o 
   8   6   6      223.63      220.19      6.09 o 
 -10   7   6       15.89        8.24      4.82 o 
  -9   7   6       10.70        4.82      2.68 o 
  -8   7   6        0.03        1.12      1.08 o 
  -7   7   6      540.27      530.56     11.78 o 
  -6   7   6      168.72      150.47      3.35 o 
  -5   7   6       10.70       11.36      2.79 o 
  -4   7   6        0.70        1.02      0.43 o 
  -3   7   6        0.20        1.37      0.53 o 
  -2   7   6      611.39      642.98     11.01 o 
  -1   7   6        8.57       12.76      1.43 o 
   0   7   6        2.88        3.02      1.21 o 
   1   7   6       94.09       76.88      1.92 o 
   2   7   6        7.13        6.48      1.55 o 
   3   7   6       61.61       52.83      2.45 o 
   4   7   6        9.35        6.00      1.84 o 
   5   7   6        0.06        0.49      1.29 o 
   6   7   6        0.02        1.08      1.28 o 
   7   7   6        2.36        2.94      2.18 o 
 -10   8   6        0.03        0.45      1.06 o 
  -9   8   6        4.57        3.26      1.85 o 
  -8   8   6       55.68       54.67      2.67 o 
  -7   8   6      213.87      194.84      5.13 o 
  -6   8   6        0.03        0.35      0.87 o 
  -5   8   6       37.81       29.98      1.75 o 
  -4   8   6        0.47        0.73      0.62 o 
  -3   8   6       30.20       30.55      1.23 o 
  -2   8   6       57.69       60.04      1.67 o 
  -1   8   6      360.50      372.76      4.19 o 
   0   8   6       11.67       14.23      1.57 o 
   1   8   6      110.08      108.77      2.60 o 
   2   8   6      661.55      618.20      8.60 o 
   3   8   6      284.38      252.70      6.15 o 
   4   8   6      263.19      237.38      5.84 o 
   5   8   6        1.77        3.84      1.60 o 
   6   8   6        1.43        1.86      1.01 o 
   7   8   6        9.29        5.54      2.51 o 
  -9   9   6       20.21       11.19      5.49 o 
  -8   9   6       11.43        9.32      3.88 o 
  -7   9   6        3.61        2.61      1.46 o 
  -6   9   6        0.94        0.93      0.83 o 
  -5   9   6      184.20      177.27      5.10 o 
  -4   9   6       41.66       42.30      1.99 o 
  -3   9   6        1.14        1.56      0.76 o 
  -2   9   6       23.02       17.85      1.48 o 
  -1   9   6        1.57        0.65      0.50 o 
   0   9   6      888.52      873.85     11.69 o 
   1   9   6       35.47       40.61      1.86 o 
   2   9   6        7.03        5.23      1.67 o 
   3   9   6       96.48       79.20      3.37 o 
   4   9   6      179.56      160.70      3.86 o 
   5   9   6        7.66        6.06      2.13 o 
   6   9   6       98.49       89.42      3.49 o 
  -9  10   6        6.94        8.88      4.49 o 
  -8  10   6      132.84      127.55      5.88 o 
  -7  10   6       30.92       25.56      2.52 o 
  -6  10   6        0.65        1.11      1.03 o 
  -5  10   6       11.22        7.00      2.29 o 
  -4  10   6       23.00       20.64      3.06 o 
  -3  10   6      164.03      164.65      4.01 o 
  -2  10   6       37.81       34.11      2.03 o 
  -1  10   6       37.86       41.73      1.84 o 
   0  10   6      755.87      732.80     13.41 o 
   1  10   6      378.28      396.18      9.14 o 
   2  10   6      502.60      451.23     11.58 o 
   3  10   6       61.33       61.82      3.42 o 
   4  10   6      132.28      116.57      4.59 o 
   5  10   6        0.12        0.87      1.36 o 
   6  10   6       37.47       40.84      3.14 o 
  -8  11   6       71.71       89.26     11.24 o 
  -7  11   6        0.65        1.34      2.49 o 
  -6  11   6       37.05       37.24      3.03 o 
  -5  11   6        0.02        0.37      1.36 o 
  -4  11   6       47.16       53.89      4.30 o 
  -3  11   6       36.74       34.19      2.51 o 
  -2  11   6       37.83       36.94      2.65 o 
  -1  11   6       24.25       20.32      2.10 o 
   0  11   6      127.96      135.97      4.23 o 
   1  11   6        2.00        1.72      1.08 o 
   2  11   6      213.01      229.80      7.46 o 
   3  11   6      187.31      184.56      5.93 o 
   4  11   6       11.31       12.26      5.62 o 
   5  11   6        5.64        4.50      2.49 o 
  -7  12   6       67.53       79.52      6.90 o 
  -6  12   6       58.68       72.48      4.07 o 
  -5  12   6        8.39        6.75      2.76 o 
  -4  12   6       17.90       11.55      3.75 o 
  -3  12   6        0.08        1.60      1.23 o 
  -2  12   6       44.30       41.68      8.15 o 
  -1  12   6        0.37        0.50      1.32 o 
   0  12   6        4.32        2.81      1.79 o 
   1  12   6       11.57       13.07      4.86 o 
   2  12   6      259.57      251.06      8.39 o 
   3  12   6       86.44       89.81      4.74 o 
   4  12   6      109.72      111.63      6.24 o 
  -5  13   6        1.23        1.80      1.34 o 
  -4  13   6       36.27       29.18      6.12 o 
  -3  13   6        0.00        1.34      1.64 o 
  -2  13   6        8.58        4.88      6.27 o 
  -1  13   6       10.18        6.22      3.70 o 
   0  13   6      146.83      159.75      7.44 o 
   1  13   6       99.04      104.69      5.37 o 
   2  13   6       38.58       35.61      7.59 o 
  -3  14   6        5.91        6.62      3.96 o 
  -2  14   6       52.08       48.34      3.91 o 
  -1  14   6        0.01        1.90      1.99 o 
   0  14   6        8.80        7.64      3.58 o 
 -11   0   7       90.54       91.16      5.79 o 
  -9   0   7        3.83        2.32      1.72 o 
  -7   0   7      277.40      273.66      7.16 o 
  -5   0   7        4.09        2.95      1.02 o 
  -3   0   7      765.23      835.41     30.27 o 
  -1   0   7      311.90      303.78      6.35 o 
   1   0   7      176.79      198.91      3.78 o 
   3   0   7     3498.92     3524.96     32.59 o 
   5   0   7     1836.78     1863.58     51.39 o 
   7   0   7       10.32        7.26      4.15 o 
 -12   1   7       23.63       24.64      3.51 o 
 -11   1   7        8.47        4.12      2.53 o 
 -10   1   7       18.95       16.39      4.86 o 
  -9   1   7      273.76      261.06      6.94 o 
  -8   1   7       67.57       68.63      2.53 o 
  -7   1   7      217.60      218.79      3.10 o 
  -6   1   7      242.95      234.43      2.50 o 
  -5   1   7       89.80       81.51      1.36 o 
  -4   1   7       52.29       48.55      0.86 o 
  -3   1   7        0.11        0.37      0.40 o 
  -2   1   7       15.97       22.48      1.04 o 
  -1   1   7       24.06       20.56      1.08 o 
   0   1   7      114.87      121.91      2.51 o 
   1   1   7      545.67      537.11      7.37 o 
   2   1   7      748.31      750.51     18.09 o 
   3   1   7       88.83       88.25      2.38 o 
   4   1   7      339.36      355.39      5.41 o 
   5   1   7        1.34        1.45      1.01 o 
   6   1   7        5.61        6.29      2.17 o 
   7   1   7      215.57      199.18      6.16 o 
   8   1   7       51.06       49.22      4.96 o 
 -11   2   7       30.19       27.42      3.06 o 
 -10   2   7        0.11        0.45      1.22 o 
  -9   2   7       87.75       90.37      4.25 o 
  -8   2   7       62.74       66.68      2.34 o 
  -7   2   7      117.05      117.92      3.36 o 
  -6   2   7       63.52       53.52      1.97 o 
  -5   2   7      287.88      297.49      4.94 o 
  -4   2   7        8.90       14.64      0.58 o 
  -3   2   7        2.94        1.79      0.57 o 
  -2   2   7      822.09      870.27     13.24 o 
  -1   2   7      414.05      459.94     10.17 o 
   0   2   7      365.29      379.05      5.43 o 
   1   2   7      330.06      306.25      4.43 o 
   2   2   7      659.27      677.13     11.43 o 
   3   2   7      826.85      871.91     16.46 o 
   4   2   7       12.08       11.68      2.06 o 
   5   2   7      588.97      628.39     13.83 o 
   6   2   7        1.55        1.96      1.61 o 
   7   2   7      330.62      317.52      8.50 o 
   8   2   7      112.12      111.63      4.67 o 
 -11   3   7        3.30        2.78      1.79 o 
 -10   3   7      103.95      102.20      4.54 o 
  -9   3   7       61.28       57.52      2.85 o 
  -8   3   7      129.19      116.94      2.86 o 
  -7   3   7       83.74       79.72      2.66 o 
  -6   3   7       65.79       65.08      2.30 o 
  -5   3   7     1832.90     1792.04     36.63 o 
  -4   3   7       52.48       50.80      1.60 o 
  -3   3   7        1.28        1.12      0.52 o 
  -2   3   7        5.61        4.77      1.00 o 
  -1   3   7      235.58      223.07      3.22 o 
   0   3   7        6.50        7.08      1.63 o 
   1   3   7       28.05       31.12      1.59 o 
   2   3   7       15.50       14.73      3.20 o 
   3   3   7      432.27      470.30      9.38 o 
   4   3   7       25.97       28.11      1.56 o 
   5   3   7      191.01      180.57      5.25 o 
   6   3   7      453.88      460.12      9.02 o 
   7   3   7       13.05       13.53      4.58 o 
   8   3   7       10.31        9.54      3.59 o 
 -11   4   7        9.15        6.14      3.64 o 
 -10   4   7      496.21      493.12      9.84 o 
  -9   4   7       12.79       12.68      4.01 o 
  -8   4   7       11.17       11.40      2.92 o 
  -7   4   7      601.29      606.91     12.04 o 
  -6   4   7        0.12        0.23      1.20 o 
  -5   4   7       19.95       18.84      2.35 o 
  -4   4   7      199.56      208.94      4.09 o 
  -3   4   7        0.01        0.56      0.35 o 
  -2   4   7      410.63      413.97      4.83 o 
  -1   4   7       66.46       74.81      1.82 o 
   0   4   7       24.26       22.75      1.42 o 
   1   4   7        4.06        1.63      0.99 o 
   2   4   7      100.82      100.14      2.51 o 
   3   4   7      383.58      378.26      5.82 o 
   4   4   7        5.59        6.55      1.42 o 
   5   4   7       34.67       38.46      2.89 o 
   6   4   7      196.94      208.41      5.17 o 
   7   4   7      178.54      183.28      5.49 o 
   8   4   7        5.71        3.27      2.04 o 
 -11   5   7      148.07      162.63      6.50 o 
 -10   5   7        3.47        3.08      1.54 o 
  -9   5   7       48.73       41.63      2.24 o 
  -8   5   7       63.72       62.55      2.32 o 
  -7   5   7        0.04        0.85      0.98 o 
  -6   5   7      130.85      133.25      3.16 o 
  -5   5   7      273.05      283.53      8.33 o 
  -4   5   7     1019.25     1026.98     21.14 o 
  -3   5   7     1842.60     1796.01     20.40 o 
  -2   5   7      374.11      369.95      4.53 o 
  -1   5   7        6.01        7.81      1.64 o 
   0   5   7      425.07      428.36      7.77 o 
   1   5   7       36.82       39.70      1.53 o 
   2   5   7       10.81       12.77      1.63 o 
   3   5   7      546.75      555.34      8.80 o 
   4   5   7       77.21       78.49      3.30 o 
   5   5   7       96.43       95.28      3.35 o 
   6   5   7        0.62        0.82      1.45 o 
   7   5   7        5.18        3.61      1.78 o 
   8   5   7      269.88      296.45     16.66 o 
 -11   6   7        8.42        4.56      3.81 o 
 -10   6   7      315.55      343.14     10.48 o 
  -9   6   7      254.36      250.88      6.48 o 
  -8   6   7        6.48        3.56      1.46 o 
  -7   6   7      111.06      106.59      3.47 o 
  -6   6   7        3.33        5.42      1.42 o 
  -5   6   7      197.79      207.74      4.01 o 
  -4   6   7     1719.61     1673.62     32.81 o 
  -3   6   7      944.25      891.28      8.33 o 
  -2   6   7      358.94      359.36      5.40 o 
  -1   6   7      148.72      148.87      2.45 o 
   0   6   7       47.39       45.72      1.45 o 
   1   6   7       91.37       88.23      2.04 o 
   2   6   7       39.87       42.39      1.49 o 
   3   6   7        4.39        4.28      1.41 o 
   4   6   7      205.87      215.92      5.77 o 
   5   6   7        8.79       10.49      2.64 o 
   6   6   7       48.19       55.87      3.26 o 
   7   6   7       24.56       15.99      5.68 o 
 -10   7   7        1.90        0.46      1.39 o 
  -9   7   7       30.82       29.98      2.18 o 
  -8   7   7        0.44        1.14      1.04 o 
  -7   7   7        6.35        6.56      1.96 o 
  -6   7   7       60.61       67.09      2.85 o 
  -5   7   7       63.56       59.60      2.16 o 
  -4   7   7      107.98      100.09      2.50 o 
  -3   7   7       10.26       12.02      1.23 o 
  -2   7   7     1939.90     1839.16     19.74 o 
  -1   7   7       76.59       78.23      1.88 o 
   0   7   7      474.38      452.14      7.35 o 
   1   7   7        6.47        6.75      1.62 o 
   2   7   7      214.78      209.25      5.34 o 
   3   7   7      451.07      475.27     11.04 o 
   4   7   7       36.91       38.59      2.45 o 
   5   7   7      132.02      122.86      4.28 o 
   6   7   7        8.00        7.92      2.73 o 
   7   7   7       20.89       16.91      5.69 o 
 -10   8   7        0.37        1.34      1.22 o 
  -9   8   7       17.92       12.29      5.43 o 
  -8   8   7       24.07       21.06      5.19 o 
  -7   8   7       28.03       20.21      5.30 o 
  -6   8   7       26.24       34.49      2.58 o 
  -5   8   7        8.67        8.56      2.02 o 
  -4   8   7        1.52        2.11      1.04 o 
  -3   8   7        1.56        1.46      0.84 o 
  -2   8   7       85.56       84.11      2.43 o 
  -1   8   7     1213.67     1189.25     12.98 o 
   0   8   7        1.40        2.10      0.82 o 
   1   8   7      145.18      148.56      2.90 o 
   2   8   7      101.91      103.09      3.32 o 
   3   8   7      111.84      111.52      4.32 o 
   4   8   7       45.25       38.91      2.38 o 
   5   8   7        9.99        9.04      2.60 o 
   6   8   7       32.60       30.30      5.19 o 
  -9   9   7       20.01       10.08      5.43 o 
  -8   9   7       19.18       11.21      3.63 o 
  -7   9   7        8.53        9.11      3.23 o 
  -6   9   7       12.55       12.42      2.79 o 
  -5   9   7       23.66       20.71      1.62 o 
  -4   9   7        3.39        1.38      1.14 o 
  -3   9   7        0.54        0.95      0.86 o 
  -2   9   7      184.56      166.44      3.85 o 
  -1   9   7        0.51        1.83      0.72 o 
   0   9   7      593.83      637.63     14.55 o 
   1   9   7      153.66      141.26      3.50 o 
   2   9   7       76.17       81.03      2.79 o 
   3   9   7      151.05      138.25      3.39 o 
   4   9   7        7.07        6.12      1.93 o 
   5   9   7      125.68      126.63      4.52 o 
   6   9   7      175.14      199.53      7.97 o 
  -8  10   7        0.83        1.36      1.88 o 
  -7  10   7       11.45        9.97      3.06 o 
  -6  10   7       22.37       21.69      3.08 o 
  -5  10   7        8.52        8.18      2.24 o 
  -4  10   7        5.21        4.49      2.09 o 
  -3  10   7        0.98        1.82      1.38 o 
  -2  10   7       38.50       37.44      1.69 o 
  -1  10   7       62.40       60.35      2.17 o 
   0  10   7       55.60       50.13      1.91 o 
   1  10   7      416.38      441.11      9.72 o 
   2  10   7      112.60       97.72      3.57 o 
   3  10   7      162.68      166.74      4.73 o 
   4  10   7       20.11       22.79      8.88 o 
   5  10   7       56.84       49.70      3.70 o 
  -7  11   7        0.00        0.55      1.74 o 
  -6  11   7        1.09        2.05      1.93 o 
  -5  11   7        0.11        1.71      1.41 o 
  -4  11   7        2.84        2.86      1.35 o 
  -3  11   7       17.13       14.46      4.79 o 
  -2  11   7      441.69      456.55     14.34 o 
  -1  11   7      105.16      106.82      3.84 o 
   0  11   7       30.86       35.07      5.12 o 
   1  11   7      384.57      393.53      9.27 o 
   2  11   7      153.16      150.96      5.96 o 
   3  11   7       22.34       17.64      6.58 o 
   4  11   7       11.67        8.14      3.69 o 
  -6  12   7       78.48       91.36      4.66 o 
  -5  12   7       12.09       13.52      4.97 o 
  -4  12   7        0.00        0.93      1.46 o 
  -3  12   7       81.66       85.73      4.71 o 
  -2  12   7        2.43        3.30      2.59 o 
  -1  12   7       60.79       53.06      3.25 o 
   0  12   7      138.40      131.74      6.11 o 
   1  12   7      154.90      147.67      6.89 o 
   2  12   7       28.40       19.20      9.81 o 
   3  12   7      107.91      107.80      6.97 o 
  -4  13   7      115.78      135.79      7.08 o 
  -3  13   7        1.61        1.57      1.60 o 
  -2  13   7       16.41       15.08      4.49 o 
  -1  13   7       28.69       32.67     12.99 o 
   0  13   7      474.49      468.45     13.05 o 
   1  13   7       68.12       74.75      4.74 o 
 -10   0   8       70.91       69.67      4.91 o 
  -8   0   8     1439.05     1621.74     47.01 o 
  -6   0   8      487.75      519.80     10.56 o 
  -4   0   8      285.94      274.64      4.46 o 
  -2   0   8      224.25      238.09      8.10 o 
   0   0   8        0.04        0.93      0.75 o 
   2   0   8      364.22      356.78      8.18 o 
   4   0   8     1029.47     1048.87     19.93 o 
   6   0   8       19.42       15.34     10.21 o 
 -11   1   8       37.72       36.13      3.68 o 
 -10   1   8      257.83      260.17      7.87 o 
  -9   1   8       14.53       15.32      4.84 o 
  -8   1   8      150.45      152.60      6.33 o 
  -7   1   8        5.54        8.59      2.29 o 
  -6   1   8      153.09      149.97      2.17 o 
  -5   1   8      170.78      172.86      2.09 o 
  -4   1   8       58.27       60.08      1.26 o 
  -3   1   8       79.73       87.91      1.52 o 
  -2   1   8       52.08       54.74      1.54 o 
  -1   1   8       21.25       18.65      1.59 o 
   0   1   8        0.50        0.63      0.74 o 
   1   1   8       34.99       30.65      1.85 o 
   2   1   8      207.74      204.68      3.26 o 
   3   1   8      575.21      554.40     11.29 o 
   4   1   8      583.03      603.84     11.61 o 
   5   1   8      109.87      110.32      3.76 o 
   6   1   8      139.34      135.87      5.18 o 
   7   1   8       42.49       41.36      4.54 o 
 -11   2   8      265.46      272.28      9.41 o 
 -10   2   8       21.22       23.52      3.71 o 
  -9   2   8        1.18        0.50      1.43 o 
  -8   2   8      129.09      134.55      4.15 o 
  -7   2   8      373.14      367.12      5.90 o 
  -6   2   8      475.89      487.94     14.01 o 
  -5   2   8      331.54      330.22      9.94 o 
  -4   2   8      503.58      487.92      5.09 o 
  -3   2   8        0.15        0.63      0.51 o 
  -2   2   8      106.64      106.68      1.96 o 
  -1   2   8      341.97      307.05      4.10 o 
   0   2   8      221.50      218.76      3.82 o 
   1   2   8      725.00      713.06     13.43 o 
   2   2   8      504.39      500.88      5.27 o 
   3   2   8      340.71      342.60      6.71 o 
   4   2   8       60.75       56.48      2.32 o 
   5   2   8      134.60      148.15      4.56 o 
   6   2   8       11.11        8.76      2.38 o 
   7   2   8        0.01        0.93      1.46 o 
 -11   3   8      208.10      197.77      6.21 o 
 -10   3   8       24.97       21.97      3.65 o 
  -9   3   8      342.49      326.65      8.18 o 
  -8   3   8      554.21      574.83     11.93 o 
  -7   3   8      168.57      170.35      4.21 o 
  -6   3   8      137.21      135.28      4.16 o 
  -5   3   8     1128.55     1084.56     21.51 o 
  -4   3   8       23.42       28.24      0.82 o 
  -3   3   8      272.12      254.22      3.12 o 
  -2   3   8        0.02        0.70      0.63 o 
  -1   3   8      887.70      861.52     20.34 o 
   0   3   8       75.66       75.69      2.26 o 
   2   3   8       17.42       16.70      1.97 o 
   3   3   8      198.61      191.62      3.94 o 
   4   3   8      123.86      117.78      3.31 o 
   5   3   8       31.84       29.86      3.37 o 
   6   3   8       14.14        9.91      3.15 o 
   7   3   8       38.95       38.56      3.04 o 
 -11   4   8       11.21       11.48      4.33 o 
 -10   4   8       12.12       12.70      4.93 o 
  -9   4   8       40.66       42.32      2.99 o 
  -8   4   8       77.31       78.65      2.61 o 
  -7   4   8       72.54       68.76      2.81 o 
  -6   4   8     1064.98     1039.37     13.61 o 
  -5   4   8      117.45      119.29      3.35 o 
  -4   4   8     1844.13     1821.73     27.96 o 
  -3   4   8      297.63      287.00      3.48 o 
  -2   4   8       10.53        9.80      1.17 o 
  -1   4   8      233.26      229.68      4.47 o 
   0   4   8     1154.36     1173.61     13.77 o 
   1   4   8       86.83       91.19      2.33 o 
   2   4   8      906.02      898.93     17.60 o 
   3   4   8       99.61       91.37      2.30 o 
   4   4   8       13.67       13.40      3.22 o 
   5   4   8      384.64      394.48      7.62 o 
   6   4   8      126.96      127.37      4.16 o 
   7   4   8       68.02       61.26      3.72 o 
 -11   5   8       17.69        9.96      6.52 o 
 -10   5   8      181.80      185.92      7.04 o 
  -9   5   8        4.65        3.08      1.07 o 
  -8   5   8       24.87       21.83      5.18 o 
  -7   5   8       13.93       17.48      3.02 o 
  -6   5   8      430.92      450.44      8.06 o 
  -5   5   8       22.83       22.33      3.06 o 
  -4   5   8      517.67      481.04      9.84 o 
  -3   5   8     1956.37     1848.29     15.36 o 
  -2   5   8     1491.68     1458.07     21.40 o 
  -1   5   8      496.11      510.97      5.23 o 
   0   5   8        2.05        2.67      1.03 o 
   1   5   8      101.24       97.48      2.36 o 
   2   5   8       26.41       28.13      2.03 o 
   3   5   8       58.36       52.66      2.08 o 
   4   5   8       99.20      101.26      3.35 o 
   5   5   8        3.48        4.38      1.45 o 
   6   5   8      270.18      291.30      8.35 o 
   7   5   8       14.36       10.62      3.48 o 
 -10   6   8        4.11        1.86      1.17 o 
  -9   6   8       64.65       69.02      3.49 o 
  -8   6   8        1.54        2.02      1.59 o 
  -7   6   8        0.38        0.73      0.89 o 
  -6   6   8       35.66       38.88      3.41 o 
  -5   6   8       90.47       85.52      2.59 o 
  -4   6   8       68.79       67.58      2.36 o 
  -3   6   8      126.51      123.79      3.38 o 
  -2   6   8       12.64        9.40      2.10 o 
  -1   6   8       77.51       76.75      2.35 o 
   0   6   8      170.10      170.27      3.08 o 
   1   6   8        2.91        3.43      0.96 o 
   2   6   8       14.46       15.37      1.66 o 
   3   6   8       75.65       78.19      2.70 o 
   4   6   8      142.00      132.01      3.91 o 
   5   6   8      194.77      191.06      6.02 o 
   6   6   8        6.68        6.41      2.47 o 
 -10   7   8       12.27        9.39      3.73 o 
  -9   7   8       71.47       74.66      4.01 o 
  -8   7   8      146.74      150.58      4.70 o 
  -7   7   8       14.08       11.37      3.30 o 
  -6   7   8        1.47        0.77      0.83 o 
  -5   7   8       34.85       36.52      1.94 o 
  -4   7   8       17.53       17.86      2.29 o 
  -3   7   8      322.61      339.04      6.59 o 
  -2   7   8       23.27       22.59      2.15 o 
  -1   7   8      606.78      651.85     14.28 o 
   0   7   8      164.15      169.32      3.54 o 
   1   7   8      139.94      141.06      3.50 o 
   2   7   8      259.36      263.67      6.42 o 
   3   7   8       11.00        9.85      3.39 o 
   4   7   8      352.78      357.79      8.58 o 
   5   7   8        5.34        4.81      1.70 o 
   6   7   8       32.24       32.40      3.26 o 
  -9   8   8        0.42        1.39      1.05 o 
  -8   8   8        0.81        2.36      1.54 o 
  -7   8   8       64.94       70.11      2.74 o 
  -6   8   8       70.36       69.06      3.29 o 
  -5   8   8      322.13      307.99      6.94 o 
  -4   8   8      218.91      237.72      6.10 o 
  -3   8   8        9.27        7.91      1.83 o 
  -2   8   8       30.66       30.73      2.02 o 
  -1   8   8      252.44      261.97      5.90 o 
   0   8   8      182.43      191.65      4.56 o 
   1   8   8       41.75       41.61      1.56 o 
   2   8   8        0.51        1.09      0.85 o 
   3   8   8       42.38       40.63      2.55 o 
   4   8   8       76.04       79.04      3.06 o 
   5   8   8       15.92       12.16      4.88 o 
  -9   9   8       22.71       18.40      9.95 o 
  -8   9   8        0.08        1.12      1.25 o 
  -7   9   8       82.63       88.82      4.06 o 
  -6   9   8      144.47      160.70      6.49 o 
  -5   9   8       92.97       93.04      4.04 o 
  -4   9   8        0.11        1.12      1.04 o 
  -3   9   8        4.78        4.47      1.27 o 
  -2   9   8        0.74        0.94      0.63 o 
  -1   9   8       11.44       10.02      2.37 o 
   0   9   8        2.41        2.33      0.93 o 
   1   9   8      201.00      199.59      4.27 o 
   2   9   8       10.22        8.73      2.58 o 
   3   9   8        8.19        3.84      1.41 o 
   4   9   8       28.12       33.45      2.78 o 
   5   9   8       13.68       12.21      4.64 o 
  -8  10   8       30.57       35.34      4.27 o 
  -7  10   8       20.82       17.45      5.10 o 
  -6  10   8       28.45       28.80      2.86 o 
  -5  10   8        2.36        2.82      1.39 o 
  -4  10   8      143.00      146.03      4.60 o 
  -3  10   8       99.68      104.53      4.00 o 
  -2  10   8       11.30        9.62      3.22 o 
  -1  10   8       21.02       22.10      2.19 o 
   0  10   8        4.46        2.61      1.34 o 
   1  10   8       38.57       38.81      2.47 o 
   2  10   8        4.23        2.39      1.41 o 
   3  10   8       15.12       11.61      4.31 o 
   4  10   8      263.68      266.54     12.87 o 
  -7  11   8        7.01       12.85      5.68 o 
  -6  11   8        0.63        0.92      1.05 o 
  -5  11   8       16.71       13.14      5.05 o 
  -4  11   8        4.49        3.98      1.83 o 
  -3  11   8       92.69       93.37      4.07 o 
  -2  11   8       39.75       38.19      4.19 o 
  -1  11   8        6.32        5.22      1.91 o 
   0  11   8       42.29       47.95      4.95 o 
   1  11   8       77.06       76.50      4.07 o 
   2  11   8        0.64        0.42      1.72 o 
   3  11   8        3.84        3.69      3.04 o 
  -5  12   8        9.34        6.45      5.25 o 
  -4  12   8       30.50       35.91      3.70 o 
  -3  12   8       29.26       33.96      5.37 o 
  -2  12   8        6.31        6.22      2.65 o 
  -1  12   8      165.70      160.32     10.93 o 
   0  12   8       79.86       75.22      5.98 o 
   1  12   8       32.49       37.21      3.81 o 
  -2  13   8      138.60      146.93      7.58 o 
 -11   0   9       76.59       72.83      6.49 o 
  -9   0   9      398.12      402.72     18.14 o 
  -7   0   9     1136.28     1220.62     51.82 o 
  -5   0   9      250.17      206.61      7.96 o 
  -3   0   9        5.26       15.56      2.44 o 
  -1   0   9       29.07       28.45      2.22 o 
   1   0   9       41.77       34.95      2.02 o 
   3   0   9       43.56       43.25      3.14 o 
   5   0   9       30.51       31.18      4.68 o 
   7   0   9       62.37       79.62      7.98 o 
 -11   1   9       58.47       61.13      3.55 o 
 -10   1   9      108.90      105.97      4.98 o 
  -9   1   9       19.59       17.42      4.68 o 
  -8   1   9        0.32        0.13      2.12 o 
  -7   1   9      112.19      111.90      4.85 o 
  -6   1   9      599.02      592.15      9.88 o 
  -5   1   9       23.29       22.82      1.10 o 
  -4   1   9        8.48       13.73      0.82 o 
  -3   1   9      181.82      184.70      2.81 o 
  -2   1   9       18.98       23.08      1.49 o 
  -1   1   9       13.49       16.40      1.50 o 
   0   1   9       21.87       21.09      1.45 o 
   1   1   9      174.88      161.91      3.08 o 
   2   1   9      125.24      116.82      4.15 o 
   3   1   9      143.61      149.23      3.77 o 
   4   1   9        4.91        3.87      1.32 o 
   5   1   9        2.35        2.50      1.27 o 
   6   1   9       11.27        9.96      3.75 o 
   7   1   9       15.95       13.82      4.59 o 
 -11   2   9       52.56       54.38      3.23 o 
 -10   2   9       26.44       18.08      7.57 o 
  -9   2   9      684.25      722.33     16.43 o 
  -8   2   9        0.19        1.32      1.77 o 
  -7   2   9      378.56      354.15      8.18 o 
  -6   2   9     1031.89     1018.13     16.58 o 
  -5   2   9        7.43        7.76      2.12 o 
  -4   2   9       22.05       25.30      1.00 o 
  -3   2   9       24.29       21.51      1.08 o 
  -2   2   9       27.57       26.76      1.38 o 
  -1   2   9        4.79        1.44      0.73 o 
   0   2   9       36.41       31.83      1.47 o 
   1   2   9       25.71       22.08      1.87 o 
   2   2   9      134.32      130.40      3.30 o 
   3   2   9       34.00       36.36      2.26 o 
   4   2   9        3.74        4.21      1.61 o 
   5   2   9       11.16       10.76      2.75 o 
   6   2   9       81.32       83.04      4.51 o 
   7   2   9      221.37      245.80     10.11 o 
 -11   3   9       70.14       63.85      5.25 o 
 -10   3   9      123.11      118.80      4.72 o 
  -9   3   9       21.55       18.55      5.78 o 
  -8   3   9        3.05        3.14      1.47 o 
  -7   3   9        2.47        1.87      1.15 o 
  -6   3   9       12.30       15.04      4.05 o 
  -5   3   9      276.07      275.74      7.44 o 
  -4   3   9        7.96        8.04      0.78 o 
  -3   3   9       63.44       67.02      1.54 o 
  -2   3   9       37.39       42.23      1.65 o 
  -1   3   9      107.47       89.29      2.07 o 
   0   3   9       11.65       12.78      2.28 o 
   1   3   9     1708.40     1728.85     29.13 o 
   2   3   9        3.14        3.29      1.29 o 
   3   3   9       93.68       91.31      2.40 o 
   4   3   9        4.94        6.01      1.89 o 
   5   3   9        2.06        2.90      1.15 o 
   6   3   9       72.40       79.62      4.11 o 
 -10   4   9       67.58       73.80      3.76 o 
  -9   4   9        2.24        0.97      1.89 o 
  -8   4   9        8.36        8.69      2.18 o 
  -7   4   9      102.17      110.06      4.03 o 
  -6   4   9       45.63       45.55      2.22 o 
  -5   4   9        1.29        1.12      0.86 o 
  -4   4   9      674.05      641.62      9.52 o 
  -3   4   9       32.92       31.11      1.45 o 
  -2   4   9      103.64       98.75      2.05 o 
  -1   4   9       31.58       36.30      1.77 o 
   0   4   9        4.74        7.58      1.52 o 
   1   4   9      131.10      122.97      2.81 o 
   2   4   9        0.00        0.64      0.79 o 
   3   4   9       76.43       75.53      2.61 o 
   4   4   9      214.83      212.62      5.41 o 
   5   4   9       18.69       13.46      3.45 o 
   6   4   9      210.91      227.36      5.75 o 
 -10   5   9        8.33        5.24      2.52 o 
  -9   5   9        3.25        1.80      1.11 o 
  -8   5   9        6.78        5.31      1.91 o 
  -7   5   9        0.31        1.40      1.30 o 
  -6   5   9        3.81        4.25      1.61 o 
  -5   5   9       86.48       77.60      2.75 o 
  -4   5   9       23.58       18.73      1.86 o 
  -3   5   9       36.33       30.51      1.22 o 
  -2   5   9      240.64      245.24      4.12 o 
  -1   5   9     1161.62     1156.28     18.22 o 
   0   5   9      472.08      484.44     10.46 o 
   1   5   9      209.90      199.14      5.00 o 
   2   5   9      291.05      286.14      6.37 o 
   3   5   9      216.49      209.83      5.96 o 
   4   5   9       13.87       13.65      3.73 o 
   5   5   9      105.06      106.19      4.54 o 
   6   5   9       30.14       26.66      4.01 o 
 -10   6   9        0.79        1.32      1.38 o 
  -9   6   9        2.59        1.31      1.07 o 
  -8   6   9        0.16        0.87      0.97 o 
  -7   6   9        4.99        4.27      1.58 o 
  -6   6   9      106.02      112.02      3.47 o 
  -5   6   9       61.18       63.17      2.57 o 
  -4   6   9      156.97      144.23      4.22 o 
  -3   6   9      392.85      387.31      6.78 o 
  -2   6   9      683.61      676.72      9.30 o 
  -1   6   9      199.11      205.25      4.02 o 
   0   6   9      116.10      109.75      3.05 o 
   1   6   9        7.68        3.80      1.39 o 
   2   6   9      189.44      204.25      5.25 o 
   3   6   9      270.81      268.17      5.58 o 
   4   6   9       75.02       68.07      3.31 o 
   5   6   9       40.17       32.86      4.16 o 
  -9   7   9      218.03      237.96      6.13 o 
  -8   7   9       38.47       45.21      2.27 o 
  -7   7   9      206.17      229.72      6.06 o 
  -6   7   9        9.91        6.94      2.28 o 
  -5   7   9       26.16       23.29      3.45 o 
  -4   7   9      146.00      137.04      4.59 o 
  -3   7   9        5.78        3.15      1.20 o 
  -2   7   9      365.26      366.27      8.66 o 
  -1   7   9        9.06        7.91      1.92 o 
   0   7   9      139.01      138.68      3.40 o 
   1   7   9        0.03        0.78      0.72 o 
   2   7   9       80.72       83.38      2.89 o 
   3   7   9       13.76       11.19      2.75 o 
   4   7   9      236.11      235.86      6.31 o 
   5   7   9        8.95        8.97      4.10 o 
  -9   8   9       55.32       60.23      3.63 o 
  -8   8   9        5.49        6.98      2.00 o 
  -7   8   9        0.05        0.74      1.15 o 
  -6   8   9       31.13       32.53      2.40 o 
  -5   8   9      238.85      255.00      5.51 o 
  -4   8   9       14.59       15.84      4.08 o 
  -3   8   9      209.57      224.66      5.26 o 
  -2   8   9        0.48        1.11      1.00 o 
  -1   8   9       26.21       26.59      2.11 o 
   0   8   9       34.34       36.64      2.02 o 
   1   8   9        1.94        2.62      1.40 o 
   2   8   9       11.65        9.59      3.80 o 
   3   8   9       14.45       10.19      3.75 o 
   4   8   9       13.24        9.77      2.95 o 
  -8   9   9        0.72        0.98      1.26 o 
  -7   9   9      116.60      128.47      5.03 o 
  -6   9   9       31.27       28.18      3.93 o 
  -5   9   9       33.49       33.94      6.38 o 
  -4   9   9      342.02      345.61      9.91 o 
  -3   9   9      189.25      185.77      4.69 o 
  -2   9   9       34.15       38.29      2.09 o 
  -1   9   9      110.50      116.64      3.52 o 
   0   9   9       42.35       40.49      2.05 o 
   1   9   9        0.99        0.71      0.71 o 
   2   9   9        4.46        5.51      2.47 o 
   3   9   9        0.52        1.09      0.75 o 
   4   9   9       26.10       26.16      3.41 o 
  -7  10   9      146.91      150.25      5.04 o 
  -6  10   9        4.04        5.67      2.22 o 
  -5  10   9      150.11      147.17      6.07 o 
  -4  10   9      276.81      315.59     10.87 o 
  -3  10   9       17.96       16.53      4.88 o 
  -2  10   9        4.20        2.09      1.58 o 
  -1  10   9        6.55        4.56      1.33 o 
   0  10   9       20.71       19.10      2.67 o 
   1  10   9        5.35        4.39      2.65 o 
   2  10   9       34.26       35.48      2.80 o 
   3  10   9        0.44        0.48      1.38 o 
  -6  11   9      221.73      222.09     13.25 o 
  -5  11   9      287.52      327.82     11.92 o 
  -4  11   9        7.10        9.41      3.76 o 
  -3  11   9      135.50      156.82      6.50 o 
  -2  11   9       52.75       54.27      3.47 o 
  -1  11   9       45.53       47.18      7.06 o 
   0  11   9        1.19        1.66      1.69 o 
   1  11   9       47.48       48.32      6.20 o 
  -4  12   9       51.82       65.32      5.32 o 
  -3  12   9       87.98      102.17      6.37 o 
  -2  12   9      101.78      111.59      6.19 o 
  -1  12   9       14.81       10.37      6.05 o 
 -10   0  10        6.65        6.33      3.65 o 
  -8   0  10       23.73       17.45      9.66 o 
  -6   0  10        0.01        1.21      1.20 o 
  -4   0  10       99.28      103.33      2.88 o 
  -2   0  10      741.33      641.37     20.58 o 
   0   0  10      121.38      125.04      3.63 o 
   2   0  10        7.63        4.93      2.44 o 
   4   0  10       39.64       35.28      3.04 o 
   6   0  10       32.04       27.56      4.14 o 
 -11   1  10       36.49       36.15      4.53 o 
 -10   1  10        3.90        2.47      1.95 o 
  -9   1  10       18.16       13.55      4.11 o 
  -8   1  10      183.36      174.17      5.50 o 
  -7   1  10      538.04      541.28     12.34 o 
  -6   1  10        1.05        1.80      1.60 o 
  -5   1  10       38.59       35.00      1.86 o 
  -4   1  10      455.42      403.04      6.66 o 
  -3   1  10        3.99        8.33      1.21 o 
  -2   1  10       67.59       51.34      1.64 o 
  -1   1  10       88.53       70.24      2.17 o 
   0   1  10       38.85       30.15      1.66 o 
   1   1  10       28.87       28.88      1.76 o 
   2   1  10        1.33        1.15      0.93 o 
   3   1  10       32.72       32.73      2.17 o 
   4   1  10        2.14        1.75      1.36 o 
   5   1  10        6.75        5.33      2.47 o 
   6   1  10        2.62        2.20      1.52 o 
 -10   2  10        0.45        1.63      1.71 o 
  -9   2  10       69.56       62.88      4.00 o 
  -8   2  10        6.94        3.82      1.82 o 
  -7   2  10        8.28        7.30      2.48 o 
  -6   2  10        1.88        2.33      1.28 o 
  -5   2  10      160.06      158.09      3.56 o 
  -4   2  10      250.23      223.32      6.75 o 
  -3   2  10        1.46        0.95      0.39 o 
  -2   2  10      125.06      105.89      2.37 o 
  -1   2  10       89.60       72.26      2.03 o 
   0   2  10      560.12      520.37     14.79 o 
   1   2  10       67.20       71.19      2.67 o 
   2   2  10       98.92       91.12      2.47 o 
   3   2  10       84.02       82.11      2.43 o 
   4   2  10        4.95        4.11      1.89 o 
   5   2  10       18.39       15.29      4.44 o 
   6   2  10        3.12        4.41      2.04 o 
 -10   3  10      160.00      173.09      6.33 o 
  -9   3  10       16.73       14.60      4.73 o 
  -8   3  10      168.50      162.37      5.27 o 
  -7   3  10        1.22        1.30      1.12 o 
  -6   3  10      325.82      328.35      7.39 o 
  -5   3  10       73.44       72.54      3.06 o 
  -4   3  10        0.50        1.58      0.72 o 
  -3   3  10       12.25       13.10      1.27 o 
  -2   3  10      107.77      109.38      2.34 o 
  -1   3  10      361.95      314.82      8.45 o 
   0   3  10      130.09      119.59      2.53 o 
   1   3  10       47.28       37.77      1.83 o 
   2   3  10        3.34        3.40      1.22 o 
   3   3  10        4.45        4.32      1.70 o 
   4   3  10       14.71       11.36      3.65 o 
   5   3  10       84.46       98.14      4.50 o 
 -10   4  10        0.45        1.07      1.62 o 
  -9   4  10        3.90        3.84      1.84 o 
  -8   4  10       34.93       29.60      2.96 o 
  -7   4  10       85.18       91.76      3.11 o 
  -6   4  10        2.27        2.61      1.14 o 
  -5   4  10       10.18       10.61      2.56 o 
  -4   4  10        8.99        9.56      2.32 o 
  -3   4  10        8.55        6.00      1.63 o 
  -2   4  10       18.11       12.31      1.46 o 
  -1   4  10       19.97       18.70      4.01 o 
   0   4  10      223.65      198.94      4.68 o 
   1   4  10      151.40      145.09      3.60 o 
   2   4  10        2.60        1.58      0.88 o 
   3   4  10       10.78       10.89      2.64 o 
   4   4  10      164.92      176.76      5.00 o 
   5   4  10      227.66      239.63      6.16 o 
 -10   5  10       67.96       82.82      5.31 o 
  -9   5  10      136.96      135.09      5.27 o 
  -8   5  10        0.01        0.52      0.98 o 
  -7   5  10       12.85        9.80      2.98 o 
  -6   5  10       17.45       14.32      3.96 o 
  -5   5  10       13.93       13.56      3.85 o 
  -4   5  10        0.08        0.91      0.72 o 
  -3   5  10       11.87        9.65      2.00 o 
  -2   5  10       87.93       92.69      3.16 o 
  -1   5  10      101.18      104.41      2.99 o 
   0   5  10       32.66       29.63      1.78 o 
   1   5  10       86.01       72.72      2.41 o 
   2   5  10      124.92      124.11      3.98 o 
   3   5  10      222.42      218.73      5.04 o 
   4   5  10       48.77       49.06      3.10 o 
   5   5  10       76.24       91.34      4.25 o 
  -9   6  10      319.48      351.29     12.54 o 
  -8   6  10       85.03       98.41      3.66 o 
  -7   6  10        9.85       11.16      4.05 o 
  -6   6  10       30.35       23.38      4.58 o 
  -5   6  10       23.13       25.51      5.89 o 
  -4   6  10        0.81        1.61      1.03 o 
  -3   6  10       17.23       15.09      3.18 o 
  -2   6  10      113.94      119.43      3.37 o 
  -1   6  10        0.07        0.39      0.83 o 
   0   6  10        0.41        1.16      0.75 o 
   1   6  10       20.40       23.76      3.95 o 
   2   6  10        9.64       10.80      3.20 o 
   3   6  10        4.12        3.76      1.22 o 
   4   6  10       83.82      105.06      4.82 o 
  -9   7  10        3.98        3.03      1.56 o 
  -8   7  10       10.25       10.48      4.18 o 
  -7   7  10      155.92      164.59      4.78 o 
  -6   7  10       14.62       13.08      3.88 o 
  -5   7  10       41.58       38.98      2.16 o 
  -4   7  10      136.00      133.63      4.13 o 
  -3   7  10        8.75        8.30      2.14 o 
  -2   7  10      146.09      138.98      5.20 o 
  -1   7  10       15.28       10.21      2.56 o 
   0   7  10       14.02       12.45      2.99 o 
   1   7  10       22.42       22.44      4.39 o 
   2   7  10       89.62       91.75      3.75 o 
   3   7  10       95.26      101.46      4.49 o 
   4   7  10       13.88        9.96      2.87 o 
  -8   8  10      101.82      110.65      3.75 o 
  -7   8  10       21.89       25.73      3.68 o 
  -6   8  10      121.90      132.09      4.56 o 
  -5   8  10      116.47      119.34      4.16 o 
  -4   8  10       31.27       30.97      3.22 o 
  -3   8  10      220.67      220.47      5.67 o 
  -2   8  10       42.78       40.49      1.91 o 
  -1   8  10       47.20       42.95      2.19 o 
   0   8  10       11.68       11.66      3.00 o 
   1   8  10      104.03      104.81      3.08 o 
   2   8  10       30.23       30.66      2.26 o 
   3   8  10       13.00        9.06      3.83 o 
  -7   9  10        1.96        5.19      2.47 o 
  -6   9  10        1.62        2.13      1.41 o 
  -5   9  10       37.42       47.40      3.21 o 
  -4   9  10        2.51        1.96      1.00 o 
  -3   9  10        0.11        0.31      0.99 o 
  -2   9  10       19.83       18.69      2.99 o 
  -1   9  10       66.13       62.71      2.86 o 
   0   9  10       75.81       78.76      3.27 o 
   1   9  10        9.55        9.34      3.59 o 
   2   9  10        1.64        1.80      1.65 o 
  -6  10  10      300.63      337.63     13.30 o 
  -5  10  10      119.97      123.22      4.91 o 
  -4  10  10      228.03      239.82      7.42 o 
  -3  10  10       34.85       41.36      2.86 o 
  -2  10  10        3.66        3.07      1.61 o 
  -1  10  10      154.12      168.00      6.91 o 
   0  10  10       23.16       19.96      7.11 o 
   1  10  10        0.00        0.58      1.00 o 
  -4  11  10      126.54      134.01      6.99 o 
  -3  11  10        0.70        0.80      1.30 o 
  -2  11  10       97.17      100.19      5.73 o 
  -1  11  10        1.79        2.48      1.85 o 
  -9   0  11        3.65        2.32      2.75 o 
  -7   0  11      183.96      169.84      7.01 o 
  -5   0  11      316.02      250.78      9.43 o 
  -3   0  11       71.16       32.53      2.91 o 
  -1   0  11      251.71      230.76      7.30 o 
   1   0  11        0.90        1.40      1.38 o 
   3   0  11        0.12        1.14      1.01 o 
   5   0  11       18.20       11.79      7.55 o 
 -10   1  11        8.95        6.31      2.32 o 
  -9   1  11        9.03        6.63      2.65 o 
  -8   1  11       86.78       82.32      4.06 o 
  -7   1  11        5.79        3.95      2.13 o 
  -6   1  11       16.94       16.13      4.82 o 
  -5   1  11        4.44        6.30      1.96 o 
  -4   1  11       23.20       18.04      1.85 o 
  -3   1  11      110.05       96.59      2.74 o 
  -2   1  11       17.97       13.33      3.25 o 
  -1   1  11        7.19        3.09      1.17 o 
   0   1  11       61.43       51.75      2.13 o 
   1   1  11        0.22        0.54      0.69 o 
   2   1  11      178.49      175.22      4.03 o 
   3   1  11        0.08        0.72      0.95 o 
   4   1  11        3.81        4.24      1.88 o 
   5   1  11       25.35       27.33      4.45 o 
 -10   2  11       41.02       46.79      3.55 o 
  -9   2  11        4.92        3.43      2.08 o 
  -8   2  11       52.97       55.75      3.15 o 
  -7   2  11       46.42       38.89      3.32 o 
  -6   2  11        0.55        0.75      1.14 o 
  -5   2  11        2.23        2.70      1.05 o 
  -4   2  11        0.59        1.35      1.03 o 
  -3   2  11       50.72       33.79      1.81 o 
  -2   2  11       16.97        9.36      2.51 o 
  -1   2  11       75.42       97.02      2.95 o 
   0   2  11      134.29      121.27      3.32 o 
   1   2  11       34.07       34.42      1.82 o 
   2   2  11        0.46        1.15      1.15 o 
   3   2  11        5.91        5.62      2.02 o 
   4   2  11        0.00        0.38      1.05 o 
 -10   3  11        7.58        8.15      3.77 o 
  -9   3  11       13.66        7.97      4.30 o 
  -8   3  11       16.40       14.43      5.26 o 
  -7   3  11        0.54        1.30      1.05 o 
  -6   3  11      165.68      167.23      6.76 o 
  -5   3  11        0.26        0.51      0.70 o 
  -4   3  11       56.64       50.06      2.33 o 
  -3   3  11       23.76       19.80      3.71 o 
  -2   3  11        4.06        3.15      1.02 o 
  -1   3  11       48.46       48.48      1.88 o 
   0   3  11        4.32        4.26      1.47 o 
   1   3  11        0.04        1.01      0.90 o 
   2   3  11       14.67       11.14      3.06 o 
   3   3  11       51.66       48.24      2.78 o 
   4   3  11        0.22        1.21      0.97 o 
  -9   4  11        1.05        1.61      1.41 o 
  -8   4  11      108.97      108.60      4.52 o 
  -7   4  11      464.59      474.78     12.31 o 
  -6   4  11        9.72       10.52      2.74 o 
  -5   4  11      145.60      142.05      3.98 o 
  -4   4  11       14.04       13.62      3.48 o 
  -3   4  11        2.68        2.74      0.95 o 
  -2   4  11        0.08        0.78      0.80 o 
  -1   4  11        2.49        0.94      0.91 o 
   0   4  11       54.59       63.07      2.60 o 
   1   4  11       10.48        7.33      2.08 o 
   2   4  11        2.17        1.74      1.04 o 
   3   4  11       24.59       26.93      3.31 o 
   4   4  11        6.30        6.89      2.32 o 
  -9   5  11       59.90       59.08      4.85 o 
  -8   5  11      132.22      146.11      5.74 o 
  -7   5  11       63.80       56.97      3.54 o 
  -6   5  11        0.14        1.41      0.70 o 
  -5   5  11        6.70        6.06      1.85 o 
  -4   5  11        1.53        2.02      1.11 o 
  -3   5  11       38.06       39.39      1.94 o 
  -2   5  11       32.10       37.38      2.64 o 
  -1   5  11        1.70        1.87      0.76 o 
   0   5  11       62.53       61.49      2.40 o 
   1   5  11       17.07       13.34      3.17 o 
   2   5  11       12.15       10.76      3.38 o 
   3   5  11        0.01        0.36      1.25 o 
   4   5  11       11.05        5.75      1.84 o 
  -8   6  11       18.68       16.12      3.78 o 
  -7   6  11       18.30       12.61      5.02 o 
  -6   6  11      104.65      110.89      4.25 o 
  -5   6  11       66.58       67.76      3.04 o 
  -4   6  11       39.25       41.51      2.31 o 
  -3   6  11       14.66       10.43      2.44 o 
  -2   6  11        2.34        3.17      1.15 o 
  -1   6  11       25.52       25.25      2.41 o 
   0   6  11       20.27       16.51      5.07 o 
   1   6  11       30.42       30.78      2.09 o 
   2   6  11       36.65       35.91      2.90 o 
   3   6  11        0.20        1.92      1.08 o 
  -8   7  11       46.79       54.08      3.55 o 
  -7   7  11        1.58        2.21      1.17 o 
  -6   7  11        0.00        1.18      0.96 o 
  -5   7  11       30.49       29.49      2.65 o 
  -4   7  11        3.65        3.11      1.65 o 
  -3   7  11       14.41        8.74      2.55 o 
  -2   7  11       70.92       75.16      2.78 o 
  -1   7  11        0.35        1.02      0.99 o 
   0   7  11      128.13      133.18      4.20 o 
   1   7  11       30.90       26.23      2.20 o 
   2   7  11        5.54        7.53      2.16 o 
   3   7  11       52.90       64.58      4.82 o 
  -7   8  11        0.49        1.05      0.62 o 
  -6   8  11       14.76       13.53      3.77 o 
  -5   8  11       36.69       34.42      2.43 o 
  -4   8  11       29.02       29.84      2.60 o 
  -3   8  11       99.41       96.46      3.84 o 
  -2   8  11        4.98        6.78      2.17 o 
  -1   8  11       12.93       10.92      3.16 o 
   0   8  11        6.94        5.38      2.54 o 
   1   8  11       47.47       51.31      3.63 o 
   2   8  11        3.69        3.71      2.29 o 
  -6   9  11       30.89       30.72      3.13 o 
  -5   9  11       20.12       15.39      6.14 o 
  -4   9  11       10.40        7.78      3.90 o 
  -3   9  11        2.86        2.63      1.50 o 
  -2   9  11       52.93       57.90      3.21 o 
  -1   9  11        8.64        7.64      5.79 o 
   0   9  11       58.73       68.89      3.75 o 
   1   9  11        0.00        0.80      1.84 o 
  -4  10  11       13.13        8.50      4.49 o 
  -3  10  11        2.15        2.09      1.23 o 
  -2  10  11       22.15       20.66      5.00 o 
  -8   0  12       13.51       11.61      5.34 o 
  -6   0  12        0.03        1.25      1.74 o 
  -4   0  12       13.32        7.57      4.21 o 
  -2   0  12       39.33       38.12      2.48 o 
   0   0  12        0.51        0.94      1.12 o 
   2   0  12       87.91      107.46      5.77 o 
  -9   1  12       12.19        9.37      3.99 o 
  -8   1  12       46.60       45.47      4.24 o 
  -7   1  12       49.14       53.42      4.94 o 
  -6   1  12        3.81        2.20      1.72 o 
  -5   1  12        1.38        1.82      1.36 o 
  -4   1  12        0.35        2.29      0.96 o 
  -3   1  12       21.92       18.76      2.18 o 
  -2   1  12       29.07       25.02      2.59 o 
  -1   1  12        4.60        2.67      1.14 o 
   0   1  12        3.93        6.95      2.28 o 
   1   1  12       35.03       35.97      2.05 o 
   2   1  12        0.90        2.36      1.03 o 
   3   1  12       12.17       16.57      4.65 o 
  -9   2  12       53.71       58.21      3.77 o 
  -8   2  12       26.65       26.01      8.91 o 
  -7   2  12        1.74        1.98      1.14 o 
  -6   2  12       27.09       24.10      3.72 o 
  -5   2  12        8.30        4.47      2.05 o 
  -4   2  12       21.69       17.82      2.58 o 
  -3   2  12        5.33        1.88      1.11 o 
  -2   2  12       21.52       27.59      2.26 o 
  -1   2  12       88.87       84.21      2.49 o 
   0   2  12        1.63        1.94      1.02 o 
   1   2  12       22.32       25.31      2.44 o 
   2   2  12        1.47        2.79      1.20 o 
   3   2  12       35.85       39.35      3.61 o 
  -9   3  12       44.71       41.61      4.37 o 
  -8   3  12      127.59      127.91      5.22 o 
  -7   3  12       40.04       49.84      3.13 o 
  -6   3  12        3.36        4.50      2.31 o 
  -5   3  12       11.49       16.06      3.70 o 
  -4   3  12      154.61      158.55      4.18 o 
  -3   3  12        0.77        0.80      0.90 o 
  -2   3  12        9.77        5.25      2.71 o 
  -1   3  12        9.69        8.67      3.01 o 
   0   3  12        6.60        6.48      1.84 o 
   1   3  12       33.43       30.00      2.80 o 
   2   3  12        4.77        4.65      2.33 o 
   3   3  12       39.53       45.48      3.05 o 
  -8   4  12       22.83       23.91      4.09 o 
  -7   4  12        3.56        3.30      1.55 o 
  -6   4  12        4.36        3.16      2.16 o 
  -5   4  12       21.40       19.95      5.20 o 
  -4   4  12        5.81        5.82      2.58 o 
  -3   4  12      118.70      114.54      4.07 o 
  -2   4  12       21.19       26.63      3.79 o 
  -1   4  12        0.65        1.32      1.33 o 
   0   4  12       17.17       14.08      4.20 o 
   1   4  12      149.75      160.33      4.67 o 
   2   4  12       22.40       24.55      2.81 o 
   3   4  12        6.10        5.74      2.63 o 
  -8   5  12        7.14        6.66      2.99 o 
  -7   5  12       35.98       34.43      3.84 o 
  -6   5  12      186.09      189.57      6.44 o 
  -5   5  12       17.82       16.33      5.16 o 
  -4   5  12      110.44      129.79      5.52 o 
  -3   5  12        6.24        7.34      3.40 o 
  -2   5  12       29.49       26.51      2.66 o 
  -1   5  12       82.91       87.21      3.50 o 
   0   5  12        0.51        1.07      1.06 o 
   1   5  12        9.44        6.25      2.27 o 
   2   5  12       59.90       62.08      2.61 o 
  -7   6  12       46.19       48.96      4.04 o 
  -6   6  12        2.99        2.20      1.27 o 
  -5   6  12       87.89      103.04      4.00 o 
  -4   6  12        8.88        7.93      2.36 o 
  -3   6  12       23.97       20.55      5.16 o 
  -2   6  12        2.34        1.88      1.05 o 
  -1   6  12       12.27       10.18      3.72 o 
   0   6  12       14.48       10.43      3.83 o 
   1   6  12        1.94        1.95      1.30 o 
   2   6  12        9.36        6.10      2.16 o 
  -6   7  12       50.76       50.69      2.81 o 
  -5   7  12        0.53        0.78      1.04 o 
  -4   7  12        1.24        1.47      1.06 o 
  -3   7  12      161.40      178.89      5.39 o 
  -2   7  12       29.56       23.90      2.58 o 
  -1   7  12        3.53        5.13      1.66 o 
   0   7  12        0.40        1.19      1.18 o 
   1   7  12        5.68        3.44      1.70 o 
  -5   8  12        2.16        1.48      1.04 o 
  -4   8  12       13.87       10.08      3.54 o 
  -3   8  12       48.93       50.10      2.97 o 
  -2   8  12       41.29       48.08      4.18 o 
  -1   8  12        0.12        1.55      1.07 o 
  -7   0  13       28.82       31.87      4.93 o 
  -5   0  13        0.60        0.42      1.02 o 
  -3   0  13        0.16        0.07      1.39 o 
  -1   0  13       49.57       43.44      3.12 o 
   1   0  13      365.34      443.76     12.39 o 
  -8   1  13       31.41       23.00      8.26 o 
  -7   1  13        8.24        6.54      3.42 o 
  -6   1  13       46.47       48.04      3.38 o 
  -5   1  13       21.68       20.64      7.01 o 
  -4   1  13       15.68       10.09      4.11 o 
  -3   1  13       20.64       17.46      7.02 o 
  -2   1  13       11.87        7.56      2.92 o 
  -1   1  13       20.08       15.08      4.25 o 
   0   1  13        9.46       10.92      3.16 o 
   1   1  13       28.04       32.43      2.15 o 
   2   1  13       23.03       20.15      6.02 o 
  -8   2  13        1.53        2.79      2.50 o 
  -7   2  13       19.93       20.32      8.60 o 
  -6   2  13       37.08       35.34      3.03 o 
  -5   2  13        3.49        4.96      2.32 o 
  -4   2  13        3.41        2.39      1.59 o 
  -3   2  13       21.00       24.95      3.83 o 
  -2   2  13      187.19      204.76      5.51 o 
  -1   2  13       22.24       30.07      2.71 o 
   0   2  13        6.59        6.93      2.39 o 
   1   2  13       26.55       31.48      3.05 o 
   2   2  13        0.41        1.85      2.29 o 
  -7   3  13        7.99        7.84      3.60 o 
  -6   3  13       49.21       57.29      3.43 o 
  -5   3  13        1.78        3.32      1.77 o 
  -4   3  13        9.00        6.90      2.36 o 
  -3   3  13        0.32        0.72      0.91 o 
  -2   3  13      102.24      108.22      3.83 o 
  -1   3  13        5.46        6.04      2.02 o 
   0   3  13      237.64      275.27      7.58 o 
   1   3  13       91.27       96.79      3.49 o 
  -7   4  13       88.66      101.68      5.36 o 
  -6   4  13       33.44       33.89      4.60 o 
  -5   4  13      100.38      121.91      4.87 o 
  -4   4  13      260.63      289.68      7.75 o 
  -3   4  13       89.31       89.64      3.37 o 
  -2   4  13       42.56       41.68      2.52 o 
  -1   4  13        0.51        1.21      1.36 o 
   0   4  13       10.36       13.24      3.93 o 
   1   4  13       11.44        7.58      2.86 o 
  -6   5  13       48.25       54.81      5.86 o 
  -5   5  13        3.61        1.93      1.90 o 
  -4   5  13       43.67       66.55      3.71 o 
  -3   5  13       79.68       90.46      3.48 o 
  -2   5  13       30.33       35.49      2.88 o 
  -1   5  13       23.04       13.12      4.37 o 
   0   5  13       10.75       10.71      4.28 o 
  -5   6  13      152.84      158.39      6.09 o 
  -4   6  13      113.54      121.95      3.93 o 
  -3   6  13      104.21      125.01      4.06 o 
  -2   6  13        0.12        1.32      1.26 o 
  -1   6  13        1.56        2.43      1.43 o 
  -3   7  13       88.51       92.38      4.31 o 
  -6   0  14       83.52       85.39      9.23 o 
  -4   0  14      160.43      155.27      7.30 o 
  -2   0  14        0.77        2.01      1.93 o 
  -6   1  14       16.10       10.69      4.31 o 
  -5   1  14        0.42        0.53      1.33 o 
  -4   1  14       17.77       32.66      5.95 o 
  -3   1  14       19.64       13.31      5.02 o 
  -2   1  14        0.28        0.62      1.19 o 
  -1   1  14       46.83       56.30      4.11 o 
  -6   2  14       36.25       45.05      3.85 o 
  -5   2  14        0.87        1.02      1.68 o 
  -4   2  14        1.80        1.89      1.43 o 
  -3   2  14        2.23        1.04      1.28 o 
  -2   2  14       36.89       42.71      3.11 o 
  -1   2  14      100.63      113.00      5.10 o 
  -5   3  14       50.91       57.08      3.65 o 
  -4   3  14       21.55       28.08      4.70 o 
  -3   3  14       25.49       32.40      2.86 o 
  -2   3  14        0.86        3.75      1.46 o 
  -4   4  14       33.73       36.13      5.28 o 
  -3   4  14        1.68        0.97      1.21 o 
                                                 
